# Supplementary material for: Commitment and oncogene-induced plasticity of human stem cell-derived pancreatic acinar and ductal organoids
Source: Cell Stem Cell. 2021 Jun 3;28(6):1090–1104.e6. doi: 10.1016/j.stem.2021.03.022 (PMC8202734; doi:10.1016/j.stem.2021.03.022)
Supplement: Table S1. Marker genes unique to cell clusters identified in single-nucleus transcriptomes, related to Figure 2 — Wilcoxon Rank Sum test was used to calculate the significance of differences between cell clusters, and p = 0.05 was used as the threshold. Column titles: avg_logFC, natural log values of average fold changes; pct1, gene expression in the cluster of interests; pct2, gene expression in the rest of cells. [file mmc2.xlsx]

## Sheet: Markers_UnfilteredForCorrelatio
gene	avg_logFC	pct.1	pct.2	p_val_adj	cluster
NCL	1.29833	0.887	0.238	0	Progenitor
HSP90AA1	1.13375	0.869	0.269	0	Progenitor
PRRC2C	1.12969	0.978	0.481	0	Progenitor
CALD1	0.873411	0.808	0.227	0	Progenitor
RBM25	0.823124	0.924	0.374	0	Progenitor
PTMA	0.820571	0.754	0.198	0	Progenitor
LUC7L3	0.787774	0.858	0.303	0	Progenitor
MYH10	0.787024	0.758	0.228	0	Progenitor
DSP	0.764336	0.694	0.155	0	Progenitor
ARGLU1	0.760542	0.819	0.252	0	Progenitor
SOX4	0.747597	0.844	0.32	0	Progenitor
EIF3A	0.705953	0.671	0.122	0	Progenitor
ONECUT2	0.606249	0.63	0.11	4.11793e-300	Progenitor
SMARCC1	0.611497	0.73	0.227	5.65246e-278	Progenitor
NCOR1	0.592071	0.73	0.229	9.87143e-270	Progenitor
TRABD2B	0.601974	0.61	0.125	1.83816e-266	Progenitor
RERE	0.619799	0.881	0.473	4.08364e-265	Progenitor
ANP32B	0.550593	0.499	0.056	6.44864e-254	Progenitor
SMARCA4	0.586777	0.77	0.311	1.37887e-251	Progenitor
ITSN1	0.569857	0.72	0.248	7.96318e-244	Progenitor
ANKRD11	0.582743	0.77	0.332	1.12719e-228	Progenitor
NHS	0.56565	0.658	0.205	1.49744e-226	Progenitor
HSP90AB1	0.530052	0.546	0.111	2.3765e-225	Progenitor
ZC3H13	0.525378	0.605	0.159	4.42458e-224	Progenitor
RPL13	0.526672	0.627	0.178	3.17123e-220	Progenitor
HSP90B1	0.582888	0.542	0.114	2.33916e-219	Progenitor
BMPR1B	0.538631	0.579	0.149	2.94712e-216	Progenitor
MAP1B	0.645089	0.554	0.13	7.62992e-214	Progenitor
AUTS2	0.551425	0.924	0.621	6.11147e-213	Progenitor
MAP4K4	0.503748	0.656	0.225	4.44648e-208	Progenitor
SREK1	0.487901	0.68	0.24	3.21872e-206	Progenitor
RABL6	0.522223	0.696	0.262	6.13768e-202	Progenitor
EIF5B	0.452755	0.491	0.088	6.93479e-202	Progenitor
MTRNR2L1	0.428004	0.506	0.102	2.48219e-198	Progenitor
MALAT1	0.530186	1	0.979	6.14359e-195	Progenitor
PBX1	0.483382	0.681	0.264	1.80441e-194	Progenitor
FN1	0.516441	0.648	0.233	2.46644e-194	Progenitor
GSE1	0.472546	0.62	0.2	2.05266e-192	Progenitor
LINC00486	-0.549243	0.142	0.558	3.2284e-190	Progenitor
SRSF11	0.436139	0.578	0.164	4.76408e-189	Progenitor
RPGR	0.411412	0.436	0.073	1.27095e-176	Progenitor
PTMS	0.515137	0.566	0.184	1.51196e-173	Progenitor
AFDN	0.427508	0.554	0.169	5.1193e-170	Progenitor
CASC15	0.473606	0.794	0.444	1.56433e-167	Progenitor
BRD4	0.424162	0.589	0.201	3.36458e-164	Progenitor
BAZ2B	0.406964	0.594	0.207	3.42671e-163	Progenitor
HNRNPU	0.391254	0.48	0.121	1.04247e-157	Progenitor
MAML3	0.452533	0.7	0.34	9.13828e-157	Progenitor
SOX11	0.30628	0.338	0.033	9.14014e-157	Progenitor
MYH9	0.387047	0.461	0.11	2.34646e-154	Progenitor
AC007952.4	0.33009	0.35	0.042	2.59755e-154	Progenitor
WDR60	0.400157	0.514	0.154	1.62213e-152	Progenitor
UPF2	0.390297	0.491	0.139	2.63847e-148	Progenitor
TCOF1	0.427056	0.512	0.157	9.90785e-148	Progenitor
METAP2	0.368718	0.43	0.098	5.38942e-146	Progenitor
CHD7	0.392835	0.534	0.178	3.00217e-145	Progenitor
BAALC	0.384347	0.339	0.043	3.15588e-145	Progenitor
MSI2	0.445731	0.671	0.329	3.69583e-145	Progenitor
TBL1XR1	0.373211	0.498	0.15	1.07968e-143	Progenitor
PRRC2B	0.375097	0.597	0.226	3.80653e-143	Progenitor
S100Z	0.374337	0.321	0.038	4.92213e-140	Progenitor
PNISR	0.35879	0.5	0.153	2.87394e-139	Progenitor
RPL13A	0.378232	0.486	0.144	4.04604e-139	Progenitor
MARCKS	0.368409	0.51	0.163	6.38229e-138	Progenitor
ACIN1	0.383471	0.587	0.233	2.76102e-137	Progenitor
JARID2	0.372538	0.524	0.178	8.94401e-137	Progenitor
BRD7	0.330753	0.394	0.083	3.0942e-135	Progenitor
TIMP3	0.686709	0.325	0.048	1.07476e-132	Progenitor
ABCF1	0.316501	0.37	0.071	1.08874e-132	Progenitor
NASP	0.358971	0.465	0.137	1.83162e-132	Progenitor
FOXP1	0.392575	0.866	0.574	4.38237e-132	Progenitor
TTC3	0.380815	0.578	0.232	6.19772e-132	Progenitor
HMGB1	0.46211	0.615	0.282	5.50341e-130	Progenitor
YTHDC1	0.306963	0.367	0.071	8.72459e-130	Progenitor
HMGN5	0.31057	0.285	0.029	3.61635e-128	Progenitor
PRPF38B	0.300849	0.358	0.066	3.52337e-127	Progenitor
NUCKS1	0.415579	0.504	0.182	1.44847e-125	Progenitor
MTRNR2L12	0.296641	0.464	0.139	1.80316e-125	Progenitor
SMC1A	0.291845	0.3	0.038	2.84743e-125	Progenitor
CHD3	0.266051	0.301	0.045	2.52605e-116	Progenitor
BAZ1B	0.347347	0.438	0.135	3.03908e-116	Progenitor
ARMC3	0.280005	0.303	0.046	3.54372e-116	Progenitor
CSMD1	-0.328758	0.056	0.343	8.04988e-116	Progenitor
NONO	0.302302	0.38	0.094	7.28729e-115	Progenitor
GPC6	0.413567	0.756	0.473	1.03983e-114	Progenitor
ILF3	0.309534	0.448	0.143	8.39536e-113	Progenitor
DNMT1	0.32895	0.391	0.107	1.17878e-111	Progenitor
ZKSCAN1	0.315236	0.472	0.161	1.94951e-111	Progenitor
RIPPLY3	0.232292	0.245	0.021	7.28812e-111	Progenitor
CCDC144NL-AS1	0.393923	0.629	0.312	7.28889e-111	Progenitor
STOX2	0.413775	0.489	0.19	1.91295e-110	Progenitor
DHRS3	0.264124	0.313	0.06	1.10939e-107	Progenitor
EYS	-0.280646	0.018	0.262	1.86883e-107	Progenitor
SRRM2	0.330814	0.554	0.239	4.23074e-107	Progenitor
CREBBP	0.334863	0.549	0.241	1.24816e-106	Progenitor
CTNNA2	-0.26743	0.028	0.281	5.26339e-106	Progenitor
DZIP1L	0.263755	0.32	0.065	4.58979e-105	Progenitor
SFPQ	0.322859	0.491	0.189	1.60618e-104	Progenitor
CCDC26	-0.250825	0.01	0.239	1.70862e-103	Progenitor
GHR	0.310211	0.385	0.113	2.18129e-101	Progenitor
EEF1A1	0.309571	0.466	0.173	1.90082e-100	Progenitor
TSHZ2	0.427752	0.622	0.348	3.93256e-100	Progenitor
RPL36	0.293243	0.349	0.09	1.92146e-99	Progenitor
RTF1	0.297377	0.379	0.111	3.56018e-99	Progenitor
ATRX	0.304638	0.477	0.185	1.03584e-98	Progenitor
SRRM1	0.280059	0.362	0.099	1.87336e-98	Progenitor
THOC2	0.253294	0.334	0.082	2.87114e-97	Progenitor
PAXBP1	0.259424	0.354	0.095	6.35278e-96	Progenitor
TIAM1	0.345268	0.57	0.285	1.17669e-95	Progenitor
SRRT	0.247673	0.308	0.068	8.20539e-95	Progenitor
MECOM	0.366456	0.676	0.399	4.15714e-93	Progenitor
CHD4	0.262468	0.335	0.088	3.47006e-92	Progenitor
CFAP46	0.280738	0.259	0.044	8.79841e-92	Progenitor
TOP1	0.260868	0.329	0.085	9.22667e-92	Progenitor
CADM1	0.305295	0.499	0.217	1.12246e-90	Progenitor
KAT6B	0.299559	0.49	0.209	1.24657e-89	Progenitor
NAP1L1	0.279561	0.377	0.122	1.58313e-89	Progenitor
GNAS	0.265585	0.368	0.112	1.10803e-88	Progenitor
NEFM	0.401409	0.198	0.017	1.63229e-88	Progenitor
EEF2	0.24016	0.31	0.075	3.23522e-88	Progenitor
SSRP1	0.215815	0.231	0.033	3.05482e-86	Progenitor
PNN	0.246489	0.338	0.095	3.14758e-86	Progenitor
AC069277.1	0.335214	0.893	0.663	2.67993e-85	Progenitor
ARID4B	0.301391	0.523	0.247	6.16371e-85	Progenitor
MGAT5	0.282517	0.454	0.188	3.09566e-84	Progenitor
GRID2	-0.226212	0.024	0.231	1.60897e-83	Progenitor
DPP6	0.333665	0.541	0.277	1.60033e-82	Progenitor
CDH13	-0.241939	0.036	0.251	1.95661e-82	Progenitor
UPF3B	0.24687	0.337	0.1	2.02089e-82	Progenitor
ALPK3	0.221125	0.295	0.073	4.56648e-81	Progenitor
BRD3	0.21902	0.272	0.06	5.02436e-81	Progenitor
FNBP1L	0.275467	0.441	0.182	5.91262e-81	Progenitor
SET	0.222021	0.264	0.057	2.23293e-80	Progenitor
DNAJB1	0.190261	0.189	0.019	8.80532e-80	Progenitor
TBL1Y	0.237148	0.329	0.097	1.11685e-79	Progenitor
KMT2B	0.244538	0.351	0.113	2.4374e-79	Progenitor
H1F0	0.212971	0.241	0.044	7.69928e-79	Progenitor
CCDC40	0.220558	0.274	0.064	9.40746e-79	Progenitor
RPL35	0.24688	0.321	0.094	2.71283e-78	Progenitor
HOTAIRM1	0.16297	0.171	0.012	3.78429e-78	Progenitor
PCDH15	-0.226901	0.035	0.242	6.75746e-78	Progenitor
CNTN5	-0.217257	0.023	0.219	1.29829e-77	Progenitor
AC007402.1	-0.197769	0.01	0.192	1.58448e-77	Progenitor
GOLGB1	0.241493	0.321	0.097	1.07491e-76	Progenitor
RARB	0.241213	0.368	0.129	4.26931e-76	Progenitor
ARL15	0.303477	0.575	0.317	3.61942e-75	Progenitor
EXT1	0.302032	0.65	0.394	3.67292e-75	Progenitor
DLG2	-0.271573	0.119	0.363	6.62437e-75	Progenitor
ZNF292	0.240897	0.367	0.131	1.21638e-74	Progenitor
EZR	0.241373	0.34	0.112	2.4755e-74	Progenitor
LINC02381	0.191778	0.229	0.043	3.23723e-74	Progenitor
RBFOX1	-0.322829	0.211	0.465	3.60927e-74	Progenitor
MLLT1	0.191528	0.22	0.038	3.99816e-74	Progenitor
ZNF609	0.281931	0.592	0.326	1.00201e-73	Progenitor
HNRNPD	0.193941	0.269	0.066	2.34387e-73	Progenitor
MIDN	0.183631	0.227	0.042	4.12101e-73	Progenitor
SKAP2	0.218456	0.318	0.097	1.09426e-72	Progenitor
RRBP1	0.25168	0.415	0.167	1.10859e-72	Progenitor
TRAF3IP1	0.198724	0.252	0.057	3.45033e-72	Progenitor
RBM39	0.247301	0.415	0.172	7.3036e-72	Progenitor
TRIM71	0.204804	0.265	0.066	8.74137e-72	Progenitor
CCSER1	-0.233196	0.077	0.297	2.99421e-71	Progenitor
TRIM44	0.230955	0.317	0.101	1.53885e-70	Progenitor
JUN	0.148126	0.152	0.009	5.87642e-70	Progenitor
PLPPR3	0.19947	0.246	0.056	6.36802e-70	Progenitor
ENAH	0.245157	0.385	0.151	6.96023e-70	Progenitor
MTRNR2L8	0.215733	0.32	0.103	1.88417e-69	Progenitor
FAM155A	0.329102	0.556	0.32	2.06907e-69	Progenitor
AMBRA1	0.24787	0.388	0.156	3.13041e-69	Progenitor
TIMM23B	0.188505	0.219	0.042	1.22739e-68	Progenitor
SGCZ	-0.186127	0.019	0.193	2.2277e-68	Progenitor
SUPT16H	0.219099	0.26	0.068	1.54053e-67	Progenitor
PARD3	0.279488	0.643	0.399	3.44972e-67	Progenitor
OPCML	-0.185771	0.019	0.19	4.83211e-67	Progenitor
LRRIQ1	0.203835	0.263	0.07	1.24737e-66	Progenitor
PSIP1	0.178211	0.21	0.039	1.70969e-66	Progenitor
FGF13	0.233513	0.336	0.12	2.02238e-66	Progenitor
TNRC6B	0.25277	0.568	0.317	3.29178e-66	Progenitor
AC245060.5	0.208561	0.288	0.086	6.32929e-66	Progenitor
CSPP1	0.230346	0.352	0.132	6.3343e-66	Progenitor
RPL3	0.198685	0.275	0.078	1.41182e-65	Progenitor
PRICKLE1	0.237121	0.308	0.103	2.99217e-65	Progenitor
CDK5RAP2	0.241157	0.36	0.14	1.21501e-64	Progenitor
CHD6	0.240882	0.496	0.25	2.03561e-64	Progenitor
KANSL1	0.240957	0.535	0.288	4.14177e-64	Progenitor
DYNC1H1	0.239295	0.392	0.165	5.27344e-64	Progenitor
ZBTB16	0.211141	0.309	0.103	6.25336e-64	Progenitor
CNTNAP2	0.411882	0.623	0.427	1.0302e-63	Progenitor
ADAMTSL1	-0.17542	0.017	0.18	1.6902e-63	Progenitor
KTN1	0.238454	0.339	0.128	2.84765e-63	Progenitor
AC011287.1	-0.169592	0.016	0.176	8.32776e-63	Progenitor
IGF1R	0.232858	0.402	0.177	1.442e-62	Progenitor
USP8	0.230732	0.36	0.145	3.64512e-62	Progenitor
BAZ2A	0.187349	0.237	0.059	4.29463e-62	Progenitor
HNRNPM	0.226533	0.359	0.143	4.97968e-62	Progenitor
CACNA1A	-0.185677	0.037	0.214	5.11714e-62	Progenitor
CDH12	-0.219368	0.065	0.26	6.83696e-62	Progenitor
SRPK2	0.258018	0.609	0.372	8.59844e-62	Progenitor
CECR2	0.248139	0.456	0.227	2.21565e-61	Progenitor
TNRC18	0.225451	0.485	0.246	8.03384e-61	Progenitor
GALNTL6	-0.174087	0.02	0.18	1.1888e-60	Progenitor
HMGN1	0.175968	0.216	0.049	1.69783e-60	Progenitor
PUM1	0.248414	0.473	0.241	9.21662e-60	Progenitor
FGFR1	0.198791	0.31	0.109	1.84902e-59	Progenitor
ASIC2	-0.155919	0.014	0.163	1.24159e-58	Progenitor
NRG1	-0.202253	0.072	0.264	1.86613e-58	Progenitor
CDH18	0.273951	0.423	0.207	2.66382e-58	Progenitor
SEC62	0.161539	0.201	0.043	3.68524e-58	Progenitor
AGBL1	-0.171099	0.022	0.179	6.66089e-58	Progenitor
CADM2	-0.197468	0.052	0.231	8.98475e-58	Progenitor
RNF20	0.147962	0.169	0.026	1.15305e-57	Progenitor
CHAF1A	0.201793	0.238	0.065	1.61941e-57	Progenitor
GJC1	0.184146	0.252	0.074	3.3005e-57	Progenitor
CTNNA3	-0.214994	0.1	0.302	5.09473e-57	Progenitor
HTATSF1	0.141164	0.151	0.018	5.45282e-57	Progenitor
AC073050.1	0.27828	0.463	0.246	9.23062e-57	Progenitor
PHIP	0.201222	0.313	0.115	1.17541e-56	Progenitor
CALN1	-0.197127	0.068	0.254	2.1828e-56	Progenitor
LAPTM4B	0.18436	0.266	0.084	2.43236e-56	Progenitor
MOK	0.164822	0.217	0.054	2.52177e-56	Progenitor
TLE1	0.192973	0.306	0.111	8.64739e-56	Progenitor
ANP32A	0.172058	0.225	0.059	9.98892e-56	Progenitor
PCAT7	0.180746	0.229	0.062	1.06674e-55	Progenitor
MAGI1	0.238622	0.764	0.543	1.09083e-55	Progenitor
GIGYF2	0.213215	0.394	0.18	1.15731e-55	Progenitor
SMARCC2	0.198007	0.303	0.111	1.9377e-55	Progenitor
NPAS3	-0.226228	0.079	0.268	2.26414e-55	Progenitor
ZNF385D	-0.15956	0.02	0.168	7.27369e-55	Progenitor
CLIP1	0.206812	0.365	0.157	7.43141e-55	Progenitor
CDC42BPB	0.184272	0.275	0.092	1.39389e-54	Progenitor
CACNA2D3	-0.149146	0.016	0.159	1.59608e-54	Progenitor
ZNF618	0.171613	0.25	0.077	1.33392e-53	Progenitor
MACF1	0.229178	0.627	0.4	2.37899e-53	Progenitor
SERBP1	0.180604	0.254	0.08	2.43042e-53	Progenitor
LHFPL3	-0.143842	0.009	0.142	2.47922e-53	Progenitor
FIRRE	0.212618	0.344	0.145	3.2284e-53	Progenitor
BOD1L1	0.161671	0.228	0.063	3.85791e-53	Progenitor
IGF2BP2	0.219085	0.522	0.295	4.164e-53	Progenitor
SPEN	0.191106	0.292	0.106	4.3757e-53	Progenitor
MDK	0.236319	0.475	0.255	8.75604e-53	Progenitor
SNTG1	-0.140477	0.007	0.137	1.56207e-52	Progenitor
RAB13	0.132384	0.133	0.014	1.7559e-52	Progenitor
SYN3	-0.168824	0.04	0.199	4.60067e-52	Progenitor
EIF4G1	0.15242	0.199	0.048	5.48337e-52	Progenitor
LRRC4C	-0.190653	0.076	0.256	7.01743e-52	Progenitor
OTUD7B	0.192943	0.3	0.114	7.72809e-52	Progenitor
GRM7	-0.167671	0.038	0.196	7.76233e-52	Progenitor
TPM1	0.19175	0.284	0.103	8.13011e-52	Progenitor
NOM1	0.12597	0.15	0.022	1.15869e-51	Progenitor
NRXN1	-0.177516	0.054	0.222	1.41068e-51	Progenitor
ARHGAP26	0.224588	0.398	0.194	2.39114e-51	Progenitor
ZNF83	0.185608	0.274	0.096	2.67969e-51	Progenitor
LINC00862	0.168825	0.214	0.058	2.76835e-51	Progenitor
FRMD4B	0.251132	0.455	0.246	3.40958e-51	Progenitor
USP42	0.172346	0.257	0.084	3.44475e-51	Progenitor
CHD2	0.209603	0.396	0.188	3.60325e-51	Progenitor
UBXN4	0.184216	0.267	0.092	9.75118e-51	Progenitor
SMARCA5	0.158556	0.205	0.053	1.21256e-50	Progenitor
FLRT2	0.201068	0.322	0.132	1.41448e-50	Progenitor
GATA4	0.205976	0.404	0.192	1.53302e-50	Progenitor
NR2F1	0.176382	0.238	0.073	2.02554e-50	Progenitor
PPM1G	0.143921	0.192	0.045	3.54706e-50	Progenitor
EMC10	0.212296	0.34	0.147	1.03618e-49	Progenitor
NR6A1	0.224967	0.504	0.287	1.29551e-49	Progenitor
TCF7L2	0.218349	0.635	0.412	1.44292e-49	Progenitor
SGIP1	0.248952	0.331	0.14	1.73762e-49	Progenitor
CUX1	0.230763	0.68	0.475	1.84623e-49	Progenitor
JUND	0.119447	0.131	0.015	1.89377e-49	Progenitor
NBPF20	0.123914	0.148	0.023	2.33213e-49	Progenitor
ALK	-0.132965	0.011	0.139	4.17048e-49	Progenitor
PARP1	0.149008	0.199	0.051	5.59078e-49	Progenitor
PLEC	0.12864	0.149	0.024	5.83754e-49	Progenitor
RYR2	-0.146944	0.028	0.173	5.85646e-49	Progenitor
DRC1	0.117273	0.131	0.016	1.03768e-48	Progenitor
MEGF6	0.137629	0.172	0.036	1.28232e-48	Progenitor
PELI2	0.181984	0.23	0.071	1.82674e-48	Progenitor
HPSE2	-0.130002	0.007	0.128	2.30342e-48	Progenitor
NR2F2	0.145002	0.185	0.043	3.31934e-48	Progenitor
GPC5	-0.190855	0.097	0.278	1.33171e-47	Progenitor
USH2A	-0.130369	0.012	0.137	1.39695e-47	Progenitor
EIF3J	0.168527	0.217	0.064	1.86155e-47	Progenitor
AC058822.1	-0.146406	0.022	0.157	3.0857e-47	Progenitor
RPS12	0.141361	0.2	0.053	3.93873e-47	Progenitor
SSBP3	0.210657	0.429	0.226	4.94641e-47	Progenitor
HDGFL2	0.150981	0.211	0.06	5.28402e-47	Progenitor
AC124312.1	0.176861	0.263	0.095	5.28558e-47	Progenitor
CDH2	0.180947	0.299	0.12	6.18924e-47	Progenitor
NUAK1	0.134502	0.164	0.034	7.39336e-47	Progenitor
CWF19L2	0.16123	0.226	0.07	8.33158e-47	Progenitor
SUPT5H	0.148652	0.206	0.058	8.92993e-47	Progenitor
SPTBN1	0.189449	0.328	0.143	1.14675e-46	Progenitor
MALRD1	-0.14919	0.032	0.174	1.18324e-46	Progenitor
2021-03-01	-0.130215	0.012	0.135	4.32156e-46	Progenitor
CARMIL1	0.197026	0.361	0.17	4.51576e-46	Progenitor
GLYATL2	0.126675	0.145	0.025	5.39833e-46	Progenitor
EDF1	0.164771	0.244	0.083	7.43918e-46	Progenitor
PKN2-AS1	-0.133856	0.016	0.143	9.30598e-46	Progenitor
SLC9A9	-0.118517	0.008	0.126	1.21949e-45	Progenitor
TPR	0.161131	0.236	0.078	1.58033e-45	Progenitor
FP236383.1	0.133418	0.166	0.036	1.66519e-45	Progenitor
PDAP1	0.139253	0.176	0.042	3.04952e-45	Progenitor
PABPC4	0.178545	0.281	0.11	3.75913e-45	Progenitor
LINC00276	-0.121142	0.009	0.126	4.16462e-45	Progenitor
HIPK2	0.193215	0.373	0.182	5.30823e-45	Progenitor
TUBB	0.190721	0.37	0.177	5.62928e-45	Progenitor
SGCD	-0.158749	0.041	0.187	9.36178e-45	Progenitor
CNTNAP5	-0.149479	0.036	0.177	1.65214e-44	Progenitor
RSRC2	0.144719	0.203	0.058	1.87215e-44	Progenitor
DNAH3	-0.123763	0.009	0.125	2.11818e-44	Progenitor
CDV3	0.113018	0.129	0.018	2.27204e-44	Progenitor
CMIP	0.192429	0.405	0.207	2.56369e-44	Progenitor
LYPD6B	0.192948	0.33	0.148	2.63469e-44	Progenitor
PLEKHA6	0.164589	0.256	0.093	4.63005e-44	Progenitor
LRP1B	-0.217055	0.122	0.299	5.13077e-44	Progenitor
ZSWIM6	0.199566	0.462	0.259	5.46884e-44	Progenitor
HMGB2	0.13555	0.151	0.029	6.7509e-44	Progenitor
KCNQ5	-0.127903	0.015	0.136	7.81694e-44	Progenitor
RYR3	-0.122002	0.013	0.131	8.48582e-44	Progenitor
LUC7L	0.186633	0.345	0.161	8.58792e-44	Progenitor
KIF3A	0.147408	0.205	0.061	8.99443e-44	Progenitor
RPS6	0.150504	0.226	0.073	1.25528e-43	Progenitor
EPDR1	-0.248387	0.087	0.251	1.28476e-43	Progenitor
HUWE1	0.176414	0.279	0.112	1.36715e-43	Progenitor
CNBD1	-0.115805	0.006	0.115	1.57029e-43	Progenitor
RUNX1	-0.155768	0.043	0.187	1.57335e-43	Progenitor
PHLDB2	0.160878	0.228	0.076	1.57666e-43	Progenitor
PRKD1	0.206274	0.412	0.219	2.1159e-43	Progenitor
MYO6	0.193075	0.383	0.193	2.46153e-43	Progenitor
NOP14	0.123632	0.149	0.029	3.29021e-43	Progenitor
SYT1	-0.170966	0.068	0.227	3.36131e-43	Progenitor
MDGA2	-0.125505	0.016	0.137	5.24502e-43	Progenitor
DDX27	0.124221	0.157	0.033	5.63328e-43	Progenitor
PPIG	0.167655	0.26	0.099	8.87815e-43	Progenitor
TNKS	0.185436	0.346	0.163	9.76818e-43	Progenitor
ZNF326	0.145071	0.206	0.062	9.85669e-43	Progenitor
MKI67	0.191645	0.162	0.038	1.89467e-42	Progenitor
CMTM8	0.182448	0.323	0.147	3.92872e-42	Progenitor
AC099520.1	-0.112025	0.006	0.112	5.11389e-42	Progenitor
AL390957.1	-0.125495	0.019	0.14	7.99938e-42	Progenitor
AL603840.1	-0.11015	0.007	0.114	8.23733e-42	Progenitor
LINC02240	-0.118477	0.013	0.127	1.11217e-41	Progenitor
INPP4B	-0.114912	0.009	0.119	1.18025e-41	Progenitor
STPG2	-0.151581	0.051	0.195	2.4122e-41	Progenitor
MAP7	0.197562	0.385	0.2	2.84611e-41	Progenitor
LINC01933	0.143588	0.185	0.052	2.91073e-41	Progenitor
STMN1	0.147898	0.235	0.083	3.20162e-41	Progenitor
PHACTR2	0.186174	0.332	0.155	3.57112e-41	Progenitor
YBX1	0.115255	0.142	0.028	4.21736e-41	Progenitor
AP3D1	0.163743	0.27	0.108	4.72571e-41	Progenitor
NCAM2	-0.113581	0.011	0.122	1.03736e-40	Progenitor
ST6GAL1	0.177542	0.295	0.128	1.1289e-40	Progenitor
BANK1	-0.111497	0.009	0.116	1.20316e-40	Progenitor
ZSWIM9	0.109046	0.133	0.024	2.33021e-40	Progenitor
MAML2	0.202831	0.486	0.287	2.38023e-40	Progenitor
DBN1	0.130168	0.176	0.047	2.78435e-40	Progenitor
TNRC6C	0.173043	0.281	0.118	2.99837e-40	Progenitor
PELP1	0.133059	0.175	0.047	3.84387e-40	Progenitor
UBTF	0.123146	0.156	0.036	4.81055e-40	Progenitor
CSMD2	-0.111287	0.008	0.114	4.89489e-40	Progenitor
CCAR1	0.18855	0.391	0.205	4.95049e-40	Progenitor
UBC	0.129854	0.216	0.07	4.95238e-40	Progenitor
PTBP2	0.17136	0.317	0.145	9.4384e-40	Progenitor
MIR3681HG	-0.108571	0.007	0.111	1.00238e-39	Progenitor
COL6A1	0.119162	0.141	0.029	1.49109e-39	Progenitor
NUMA1	0.154444	0.228	0.082	1.52001e-39	Progenitor
NEGR1	-0.132644	0.032	0.159	2.03411e-39	Progenitor
UBE2K	0.182487	0.354	0.176	2.14118e-39	Progenitor
LINC01505	-0.121257	0.016	0.13	2.25469e-39	Progenitor
MDN1	0.162981	0.275	0.114	2.50999e-39	Progenitor
EHMT1	0.18268	0.379	0.197	2.864e-39	Progenitor
GTF2I	0.176894	0.439	0.246	3.2144e-39	Progenitor
HERC2	0.167903	0.322	0.151	5.1118e-39	Progenitor
AL589740.1	-0.139239	0.041	0.173	5.29847e-39	Progenitor
PXDN	0.142439	0.229	0.082	5.73526e-39	Progenitor
FRAS1	0.191109	0.448	0.258	6.06741e-39	Progenitor
AFF4	0.18288	0.337	0.163	6.4385e-39	Progenitor
MYO3B	-0.113609	0.011	0.117	6.63726e-39	Progenitor
CXXC4	0.103607	0.12	0.019	7.57048e-39	Progenitor
MAPK10	0.190786	0.352	0.178	7.7282e-39	Progenitor
NELL1	-0.119303	0.018	0.132	8.12184e-39	Progenitor
RNF219-AS1	-0.105125	0.007	0.107	9.84531e-39	Progenitor
FAM19A1	-0.109124	0.011	0.116	9.94314e-39	Progenitor
LINC00894	0.154321	0.222	0.079	1.32653e-38	Progenitor
UBE2H	0.175872	0.308	0.141	1.39195e-38	Progenitor
CGN	0.124685	0.164	0.042	1.53685e-38	Progenitor
RNF213	0.1639	0.271	0.113	1.68377e-38	Progenitor
EP300	0.157387	0.254	0.101	3.3767e-38	Progenitor
COL4A6	0.138295	0.2	0.065	5.71537e-38	Progenitor
DLGAP2	-0.109966	0.012	0.118	6.43573e-38	Progenitor
DEK	0.170516	0.296	0.133	6.71648e-38	Progenitor
YY1	0.134685	0.22	0.078	9.9628e-38	Progenitor
PRKCB	-0.103324	0.007	0.106	1.19105e-37	Progenitor
LINC01470	-0.101447	0.006	0.104	1.3363e-37	Progenitor
NFIA	-0.114762	0.016	0.124	1.35e-37	Progenitor
RAB3B	0.153767	0.276	0.117	1.38651e-37	Progenitor
AC068633.1	-0.0999246	0.005	0.101	1.45824e-37	Progenitor
MYO10	0.193102	0.372	0.197	1.63152e-37	Progenitor
DDX46	0.151797	0.249	0.099	2.15316e-37	Progenitor
FTH1	0.104832	0.138	0.029	2.46452e-37	Progenitor
LAMA2	-0.106554	0.01	0.111	2.76186e-37	Progenitor
ZMIZ1	0.164926	0.303	0.139	2.78615e-37	Progenitor
PDZD2	-0.16534	0.082	0.232	2.87878e-37	Progenitor
MAP7D1	0.115166	0.153	0.037	3.00513e-37	Progenitor
FLNA	0.10808	0.134	0.027	3.06003e-37	Progenitor
ZFP36L2	0.0951759	0.112	0.017	3.14069e-37	Progenitor
RNF152	0.132838	0.175	0.051	4.22741e-37	Progenitor
PDE4B	-0.101883	0.009	0.11	5.51358e-37	Progenitor
EGLN3	-0.108541	0.012	0.116	5.63689e-37	Progenitor
SON	0.144038	0.231	0.087	6.18221e-37	Progenitor
NAV3	-0.132843	0.04	0.167	6.23899e-37	Progenitor
CDK11B	0.0994332	0.113	0.017	7.32822e-37	Progenitor
PPP2R2B	-0.102459	0.01	0.11	7.5274e-37	Progenitor
TEAD1	0.179132	0.358	0.186	8.78933e-37	Progenitor
DYNLL2	0.11565	0.154	0.039	1.09444e-36	Progenitor
DGKB	-0.1046	0.015	0.121	1.17188e-36	Progenitor
DDX24	0.129188	0.175	0.051	1.17462e-36	Progenitor
RPL39	0.121856	0.162	0.043	1.18688e-36	Progenitor
NSD1	0.174019	0.373	0.195	1.22229e-36	Progenitor
IQCJ-SCHIP1	-0.115577	0.023	0.137	1.85789e-36	Progenitor
KDM5B	0.166948	0.297	0.135	1.8848e-36	Progenitor
CFDP1	0.146891	0.241	0.095	2.07743e-36	Progenitor
AC120193.1	-0.105478	0.009	0.107	2.35452e-36	Progenitor
HDAC2	0.154787	0.257	0.106	2.56002e-36	Progenitor
LUZP2	-0.105182	0.013	0.116	2.83122e-36	Progenitor
MEIS2	0.173914	0.65	0.435	3.12848e-36	Progenitor
ANP32E	0.11003	0.137	0.03	1.03744e-35	Progenitor
AC009975.1	-0.109866	0.017	0.122	1.14655e-35	Progenitor
CENPF	0.204366	0.208	0.075	1.1866e-35	Progenitor
PRPF40A	0.135028	0.206	0.072	1.52132e-35	Progenitor
AF279873.3	-0.103685	0.007	0.101	2.24188e-35	Progenitor
RPL32	0.125062	0.186	0.059	2.5585e-35	Progenitor
PTPRF	0.147973	0.257	0.109	3.73169e-35	Progenitor
CCDC88C	0.139591	0.225	0.086	4.86551e-35	Progenitor
SIK3	0.173026	0.404	0.225	5.68991e-35	Progenitor
FNDC3B	0.172766	0.35	0.182	7.4434e-35	Progenitor
RPL14	0.110965	0.156	0.041	7.82106e-35	Progenitor
KNOP1	0.128844	0.188	0.061	7.93291e-35	Progenitor
SRP14	0.109069	0.143	0.035	1.45704e-34	Progenitor
PPFIA1	0.159061	0.293	0.137	1.49803e-34	Progenitor
STRBP	0.164086	0.308	0.149	1.60781e-34	Progenitor
RSF1	0.155376	0.292	0.136	1.73674e-34	Progenitor
SORCS3	-0.0984945	0.01	0.106	1.77593e-34	Progenitor
ATP8A2	-0.122073	0.039	0.161	1.98667e-34	Progenitor
RBBP6	0.123815	0.165	0.048	1.99662e-34	Progenitor
AL391117.1	-0.104818	0.016	0.118	2.31876e-34	Progenitor
MEX3A	0.106	0.138	0.032	2.59057e-34	Progenitor
LIN28A	0.100282	0.127	0.027	3.07307e-34	Progenitor
RPS28	0.128509	0.191	0.064	3.98787e-34	Progenitor
AC034114.2	-0.0987132	0.01	0.105	4.5444e-34	Progenitor
HDLBP	0.127462	0.195	0.067	4.79949e-34	Progenitor
TOP2A	0.196319	0.17	0.053	6.40612e-34	Progenitor
PLXNA4	-0.0956631	0.008	0.101	7.16664e-34	Progenitor
GTF2F1	0.107672	0.146	0.037	7.51521e-34	Progenitor
CNNM2	0.1691	0.301	0.145	8.31493e-34	Progenitor
TBL1X	0.167624	0.323	0.163	8.43502e-34	Progenitor
ANKFN1	-0.0987132	0.011	0.106	8.6058e-34	Progenitor
COL18A1	0.114397	0.153	0.041	8.8021e-34	Progenitor
KIAA1211	0.17528	0.428	0.251	1.13021e-33	Progenitor
FZD5	0.0953682	0.114	0.021	1.61386e-33	Progenitor
NKAIN3	-0.114815	0.027	0.137	3.28709e-33	Progenitor
KCNMA1	-0.107554	0.022	0.127	5.26631e-33	Progenitor
NOP53	0.098653	0.122	0.025	5.41305e-33	Progenitor
INCENP	0.178044	0.2	0.074	5.70157e-33	Progenitor
MYO18A	0.118263	0.18	0.059	6.14704e-33	Progenitor
NINL	0.166122	0.352	0.187	6.28113e-33	Progenitor
CD24	0.105259	0.166	0.05	8.32588e-33	Progenitor
BRD9	0.120266	0.172	0.054	8.51154e-33	Progenitor
RPS24	0.118625	0.185	0.062	9.78165e-33	Progenitor
FMNL2	0.177786	0.388	0.219	1.05233e-32	Progenitor
TEAD2	0.135493	0.221	0.087	1.08742e-32	Progenitor
ZNF804B	-0.0958219	0.011	0.103	1.16715e-32	Progenitor
ARMC2	0.13178	0.201	0.073	1.31216e-32	Progenitor
KCTD8	0.161365	0.229	0.094	1.60499e-32	Progenitor
PSMD7	0.105557	0.135	0.033	1.62668e-32	Progenitor
TPM4	0.13679	0.192	0.068	1.81017e-32	Progenitor
HPN	0.135131	0.232	0.093	2.02329e-32	Progenitor
DNAH9	-0.118405	0.031	0.14	2.24673e-32	Progenitor
ARHGAP15	-0.0948961	0.013	0.107	2.39371e-32	Progenitor
FAM133B	0.120192	0.18	0.059	2.49813e-32	Progenitor
MAP9	0.0950327	0.114	0.022	2.61344e-32	Progenitor
SDK1	0.194679	0.593	0.417	2.97216e-32	Progenitor
DANT2	0.158995	0.307	0.153	3.79508e-32	Progenitor
NSD2	0.165269	0.435	0.258	4.09645e-32	Progenitor
DSCAM	0.198252	0.427	0.26	4.1633e-32	Progenitor
STAU1	0.130335	0.231	0.094	4.46011e-32	Progenitor
UBE2E1	0.144501	0.272	0.124	4.71747e-32	Progenitor
RBPMS	0.150849	0.295	0.142	4.81491e-32	Progenitor
PTPRN2	-0.133181	0.04	0.156	5.70513e-32	Progenitor
KMT2A	0.155936	0.281	0.133	6.12332e-32	Progenitor
NRG3	-0.229583	0.327	0.496	6.74551e-32	Progenitor
JMJD1C	0.185017	0.603	0.431	7.3394e-32	Progenitor
AQP4-AS1	-0.097282	0.013	0.106	8.92688e-32	Progenitor
ANKRD17	0.161507	0.361	0.197	9.74837e-32	Progenitor
MAGI2	-0.178088	0.157	0.313	1.55711e-31	Progenitor
MIR4300HG	-0.0969851	0.012	0.103	1.73779e-31	Progenitor
VEGFA	0.112335	0.156	0.046	4.46533e-31	Progenitor
RPL4	0.117077	0.183	0.063	4.62006e-31	Progenitor
ARHGAP42	0.153915	0.274	0.129	4.62413e-31	Progenitor
PHRF1	0.0985616	0.139	0.037	4.88915e-31	Progenitor
AC016766.1	-0.0953554	0.015	0.11	5.07432e-31	Progenitor
YAP1	0.146471	0.274	0.129	5.2277e-31	Progenitor
LPP	0.182514	0.466	0.292	5.66e-31	Progenitor
SALL4	0.0976472	0.12	0.026	9.51857e-31	Progenitor
PRKG1	-0.157179	0.13	0.281	1.29757e-30	Progenitor
TCEAL9	0.0939696	0.111	0.022	1.36206e-30	Progenitor
FAM184A	0.138809	0.26	0.118	1.36551e-30	Progenitor
HDAC9	-0.110083	0.025	0.127	1.86648e-30	Progenitor
ALCAM	0.143339	0.206	0.081	2.10671e-30	Progenitor
CDK11A	0.0931834	0.115	0.024	2.3841e-30	Progenitor
ZNF638	0.160061	0.377	0.214	2.40539e-30	Progenitor
C8orf37-AS1	-0.102746	0.019	0.115	2.47974e-30	Progenitor
ZNF512B	0.0871826	0.108	0.021	3.74443e-30	Progenitor
RPL12	0.115944	0.168	0.055	3.86224e-30	Progenitor
KDM6A	0.149282	0.309	0.156	3.92777e-30	Progenitor
EIF4G2	0.118142	0.195	0.072	4.10364e-30	Progenitor
AC021504.1	0.218934	0.39	0.234	4.28919e-30	Progenitor
AC109466.1	0.201828	0.32	0.175	6.05039e-30	Progenitor
RPL38	0.114054	0.178	0.062	1.02738e-29	Progenitor
PDE3B	0.126213	0.217	0.089	1.44396e-29	Progenitor
XPC	0.0990698	0.146	0.042	1.75813e-29	Progenitor
AC008691.1	-0.107255	0.027	0.129	1.78878e-29	Progenitor
BDP1	0.153072	0.286	0.142	2.60843e-29	Progenitor
UBA52	0.122404	0.198	0.075	2.71762e-29	Progenitor
CANX	0.134595	0.221	0.092	3.02193e-29	Progenitor
KCNJ6	-0.0941939	0.014	0.103	3.25686e-29	Progenitor
ANGPT2	0.101175	0.124	0.03	3.55795e-29	Progenitor
NTM	-0.125641	0.055	0.173	4.50433e-29	Progenitor
GOLIM4	0.0983926	0.132	0.035	4.80718e-29	Progenitor
LINC01090	-0.0966539	0.017	0.108	5.10942e-29	Progenitor
RELN	-0.0933321	0.016	0.106	5.32019e-29	Progenitor
PPP1R9A	0.163991	0.364	0.209	7.06948e-29	Progenitor
RPL27A	0.112168	0.171	0.059	8.67738e-29	Progenitor
ERVMER61-1	-0.0919432	0.014	0.102	9.71271e-29	Progenitor
APP	0.15567	0.367	0.209	9.78397e-29	Progenitor
RPS8	0.116731	0.206	0.082	1.28275e-28	Progenitor
LINGO2	-0.117042	0.044	0.154	1.40217e-28	Progenitor
TCEAL4	0.0879096	0.103	0.02	1.56655e-28	Progenitor
LAMB1	0.145857	0.299	0.153	1.61053e-28	Progenitor
TMEM41B	0.118433	0.184	0.068	1.97043e-28	Progenitor
DKC1	0.0847067	0.102	0.019	2.21501e-28	Progenitor
KCNIP4	-0.134763	0.094	0.23	2.37948e-28	Progenitor
CLSTN2	-0.0953735	0.019	0.11	2.44088e-28	Progenitor
GAPDH	0.114762	0.172	0.06	2.45576e-28	Progenitor
DOK6	0.192802	0.343	0.194	2.49917e-28	Progenitor
LHX1-DT	0.0890433	0.109	0.023	2.88874e-28	Progenitor
PIEZO2	-0.0975517	0.023	0.119	2.97023e-28	Progenitor
TCF12	0.176813	0.482	0.321	4.13832e-28	Progenitor
NCKAP5	-0.116256	0.048	0.16	4.25031e-28	Progenitor
KIAA1324L	0.113453	0.184	0.068	4.30721e-28	Progenitor
FHAD1	0.128798	0.195	0.076	4.64266e-28	Progenitor
BMS1	0.0979549	0.136	0.038	4.72976e-28	Progenitor
CHRM3	-0.109297	0.036	0.14	4.96778e-28	Progenitor
AC068759.1	0.0988937	0.131	0.035	5.1748e-28	Progenitor
FSCN1	0.0884419	0.114	0.026	6.72113e-28	Progenitor
H1FX	0.0848195	0.106	0.022	8.25075e-28	Progenitor
RBBP4	0.1106	0.19	0.072	9.5338e-28	Progenitor
TCF25	0.148852	0.333	0.181	1.01296e-27	Progenitor
ERI3	0.11641	0.202	0.081	1.10453e-27	Progenitor
ATP2B1	0.120884	0.192	0.075	1.35391e-27	Progenitor
SYNE1	-0.128048	0.072	0.194	1.42671e-27	Progenitor
RPLP1	0.130968	0.262	0.125	1.43121e-27	Progenitor
ELMO1	0.158869	0.305	0.161	1.53204e-27	Progenitor
FGF14	-0.0914699	0.017	0.105	1.59409e-27	Progenitor
SOX2	0.0949662	0.119	0.029	1.77755e-27	Progenitor
RPS3A	0.101225	0.126	0.033	1.79555e-27	Progenitor
MAP2	-0.102673	0.037	0.141	1.79746e-27	Progenitor
SYNCRIP	0.103401	0.151	0.048	2.06367e-27	Progenitor
RALYL	-0.107003	0.038	0.141	2.10132e-27	Progenitor
PUM2	0.135219	0.245	0.114	2.10289e-27	Progenitor
SLTM	0.150952	0.292	0.151	2.43236e-27	Progenitor
IGSF21	0.0963244	0.124	0.032	2.94914e-27	Progenitor
YWHAE	0.141854	0.283	0.143	2.99363e-27	Progenitor
TCF3	0.10923	0.187	0.071	3.37346e-27	Progenitor
UNC79	-0.0973481	0.025	0.12	5.09771e-27	Progenitor
RPL11	0.0929662	0.133	0.038	5.35184e-27	Progenitor
VIL1	0.120615	0.198	0.08	7.0262e-27	Progenitor
HECW1	-0.0882505	0.017	0.104	7.33197e-27	Progenitor
CAMSAP1	0.109183	0.173	0.063	8.65667e-27	Progenitor
CTR9	0.106211	0.141	0.043	1.00997e-26	Progenitor
CASZ1	0.106209	0.15	0.049	1.56958e-26	Progenitor
YWHAG	0.101986	0.142	0.044	1.70486e-26	Progenitor
HMGA1	0.090948	0.12	0.031	2.69139e-26	Progenitor
DLG5	0.12795	0.236	0.108	3.10599e-26	Progenitor
IQCE	0.0996218	0.139	0.043	3.14843e-26	Progenitor
TMEM178B	-0.114663	0.057	0.169	4.05149e-26	Progenitor
EPHB1	-0.102462	0.033	0.13	4.50476e-26	Progenitor
SRSF4	0.14063	0.305	0.162	4.70733e-26	Progenitor
PRKN	-0.166655	0.183	0.329	4.85717e-26	Progenitor
AL138720.1	-0.10021	0.032	0.129	4.94751e-26	Progenitor
RPL28	0.139473	0.293	0.152	5.83578e-26	Progenitor
CACNA1C	-0.103582	0.037	0.137	5.84153e-26	Progenitor
ABCA1	0.108406	0.179	0.068	6.79064e-26	Progenitor
TPT1	0.0996872	0.16	0.056	7.01543e-26	Progenitor
LINC00685	-0.098893	0.02	0.106	9.44094e-26	Progenitor
RBM8A	0.081618	0.104	0.023	1.11113e-25	Progenitor
TRIO	0.15624	0.392	0.24	1.1784e-25	Progenitor
ZNF644	0.130374	0.246	0.118	1.20461e-25	Progenitor
SAFB	0.11627	0.203	0.085	1.21393e-25	Progenitor
ZFPM2	0.165945	0.417	0.263	1.38641e-25	Progenitor
NOP56	0.105036	0.162	0.058	1.96912e-25	Progenitor
AKAP17A	0.0799804	0.106	0.025	2.7553e-25	Progenitor
C1RL	0.107525	0.172	0.065	3.02713e-25	Progenitor
UTRN	0.162892	0.494	0.341	3.05641e-25	Progenitor
EWSR1	0.10012	0.154	0.053	3.07331e-25	Progenitor
OS9	0.0914528	0.131	0.039	3.29766e-25	Progenitor
SOX6	-0.130383	0.08	0.199	3.37683e-25	Progenitor
RPL23A	0.0860156	0.138	0.043	3.65861e-25	Progenitor
GSK3B	0.141941	0.34	0.193	4.10827e-25	Progenitor
OSBPL10	-0.103301	0.038	0.136	4.15554e-25	Progenitor
TRPM3	-0.115586	0.06	0.171	4.1831e-25	Progenitor
PCNT	0.13581	0.244	0.118	4.71744e-25	Progenitor
PKNOX2	0.126702	0.272	0.137	4.84992e-25	Progenitor
ATN1	0.0920758	0.135	0.041	4.97662e-25	Progenitor
RPL19	0.0827181	0.109	0.027	6.10807e-25	Progenitor
NPM1	0.0924036	0.131	0.039	6.4e-25	Progenitor
KIF26B	0.198958	0.374	0.234	8.85411e-25	Progenitor
MAATS1	0.0972656	0.146	0.049	9.74954e-25	Progenitor
GATAD2B	0.149523	0.346	0.201	1.01929e-24	Progenitor
XKR4	-0.087889	0.019	0.102	1.04302e-24	Progenitor
ROR1	0.156444	0.336	0.196	1.11511e-24	Progenitor
LGR4	0.144922	0.291	0.155	1.23823e-24	Progenitor
CSMD3	-0.127102	0.091	0.213	1.75387e-24	Progenitor
MPRIP	0.115217	0.216	0.097	1.81393e-24	Progenitor
EHMT2	0.081152	0.112	0.029	2.57617e-24	Progenitor
DMD	-0.124399	0.077	0.193	2.60007e-24	Progenitor
BAHCC1	0.0842111	0.109	0.027	2.85043e-24	Progenitor
RPS27	0.0898514	0.128	0.038	2.90758e-24	Progenitor
PTTG1IP	0.0931278	0.14	0.046	3.81582e-24	Progenitor
ACTG1	0.10159	0.149	0.052	3.92371e-24	Progenitor
HNRNPK	0.079522	0.101	0.023	4.06209e-24	Progenitor
MPHOSPH8	0.106618	0.168	0.064	4.34949e-24	Progenitor
RPL41	0.102205	0.167	0.063	4.97564e-24	Progenitor
AGO1	0.0964545	0.147	0.05	5.26016e-24	Progenitor
FMN2	-0.110572	0.058	0.166	6.26573e-24	Progenitor
CHD1	0.101525	0.165	0.062	6.60869e-24	Progenitor
MYO16	-0.0906149	0.024	0.11	7.32504e-24	Progenitor
CCDC34	0.0848405	0.114	0.031	7.84295e-24	Progenitor
PABPC1	0.101157	0.145	0.05	8.42165e-24	Progenitor
SLC6A16	0.0996832	0.151	0.053	9.18936e-24	Progenitor
NTN1	-0.0905612	0.025	0.111	9.39149e-24	Progenitor
LINC00665	0.0868387	0.13	0.04	9.93979e-24	Progenitor
VAV2	0.117753	0.224	0.104	1.13911e-23	Progenitor
FBXW4	0.0978398	0.154	0.056	1.42611e-23	Progenitor
TOP2B	0.104863	0.182	0.074	1.53996e-23	Progenitor
NAALADL2	-0.148278	0.162	0.3	1.70111e-23	Progenitor
ZNF423	0.131554	0.292	0.158	2.13067e-23	Progenitor
TAOK1	0.161021	0.381	0.239	2.97159e-23	Progenitor
RBM19	0.100338	0.16	0.06	3.80318e-23	Progenitor
GNB1	0.143622	0.373	0.228	3.836e-23	Progenitor
CADPS	-0.146888	0.122	0.25	3.8404e-23	Progenitor
ZMYND8	0.138335	0.358	0.213	3.8519e-23	Progenitor
CRIM1	0.118872	0.186	0.079	4.36705e-23	Progenitor
SCAF11	0.115131	0.216	0.1	4.9886e-23	Progenitor
LINC01876	0.149164	0.379	0.234	5.41283e-23	Progenitor
APPL2	0.114528	0.206	0.093	5.57927e-23	Progenitor
PLXNB1	0.0791291	0.102	0.025	5.71324e-23	Progenitor
PCYT2	0.0880744	0.131	0.042	6.49958e-23	Progenitor
MFAP1	0.0834713	0.116	0.033	7.55316e-23	Progenitor
NADSYN1	0.0879596	0.123	0.037	8.43168e-23	Progenitor
TET3	0.125454	0.254	0.129	8.61743e-23	Progenitor
NUDC	0.0952109	0.149	0.053	9.00954e-23	Progenitor
PROCA1	0.0808933	0.104	0.027	9.01255e-23	Progenitor
ARID1B	0.140965	0.415	0.265	1.04995e-22	Progenitor
IGF2BP3	0.153852	0.394	0.249	1.15035e-22	Progenitor
MCC	0.141227	0.32	0.185	1.24961e-22	Progenitor
FBN3	0.138491	0.284	0.154	1.29884e-22	Progenitor
NCBP3	0.0984283	0.148	0.053	1.50161e-22	Progenitor
IGF2BP1	0.108438	0.213	0.098	1.76335e-22	Progenitor
DLGAP1	-0.164641	0.277	0.427	1.92622e-22	Progenitor
RFX3	0.143558	0.298	0.166	2.01659e-22	Progenitor
DLC1	-0.0969231	0.038	0.13	2.14742e-22	Progenitor
FAM160A1	0.120167	0.226	0.109	2.30848e-22	Progenitor
MEIS1	0.118527	0.261	0.135	2.40142e-22	Progenitor
BCR	0.121602	0.252	0.128	2.41876e-22	Progenitor
MORF4L1	0.122201	0.236	0.116	2.46477e-22	Progenitor
UBE2R2	0.130251	0.338	0.198	2.71052e-22	Progenitor
CPNE4	-0.0968137	0.043	0.137	2.73008e-22	Progenitor
LINC00871	-0.0825523	0.023	0.105	2.9113e-22	Progenitor
XPO1	0.125274	0.312	0.176	3.10949e-22	Progenitor
MIR99AHG	-0.0954732	0.04	0.132	3.11946e-22	Progenitor
ANKS1A	0.121675	0.257	0.132	3.45736e-22	Progenitor
AP3B1	0.127082	0.273	0.146	3.48933e-22	Progenitor
U91319.1	-0.083593	0.024	0.106	3.58621e-22	Progenitor
CDH4	-0.09651	0.038	0.13	3.70675e-22	Progenitor
LIN28B	0.108854	0.194	0.085	3.99732e-22	Progenitor
VCAN	0.115995	0.204	0.093	4.16994e-22	Progenitor
GPATCH4	0.0940685	0.123	0.038	4.58387e-22	Progenitor
BPTF	0.153659	0.47	0.321	5.62666e-22	Progenitor
RC3H1	0.117575	0.224	0.108	5.79414e-22	Progenitor
TOX3	0.122835	0.217	0.103	6.07573e-22	Progenitor
CFAP299	-0.0829139	0.023	0.104	6.13951e-22	Progenitor
UBR5	0.127429	0.272	0.145	6.43241e-22	Progenitor
FARP1	0.136404	0.358	0.217	6.9494e-22	Progenitor
TNRC6A	0.131066	0.351	0.212	7.72401e-22	Progenitor
LINC00511	-0.129543	0.083	0.194	8.13141e-22	Progenitor
PALLD	-0.116735	0.086	0.2	8.39528e-22	Progenitor
MED13L	0.139027	0.381	0.238	8.80353e-22	Progenitor
CASTOR2	0.118676	0.21	0.098	1.13046e-21	Progenitor
PCDH9	-0.104921	0.059	0.161	1.20675e-21	Progenitor
TPM3	0.0923849	0.142	0.051	1.44031e-21	Progenitor
HNRNPA1	0.080744	0.126	0.04	1.51947e-21	Progenitor
HSPA5	0.0769825	0.109	0.031	1.72705e-21	Progenitor
PRDM16	0.122213	0.247	0.125	1.73568e-21	Progenitor
RPL22	0.0946376	0.154	0.058	1.77257e-21	Progenitor
PDE9A	0.113484	0.208	0.097	2.02963e-21	Progenitor
QPRT	0.10665	0.166	0.068	2.12421e-21	Progenitor
TMEM132D	-0.102603	0.069	0.176	2.21831e-21	Progenitor
MBD3	0.0828289	0.112	0.033	2.54509e-21	Progenitor
AKAP9	0.132098	0.373	0.232	2.59181e-21	Progenitor
TRA2A	0.14241	0.331	0.198	2.89767e-21	Progenitor
EXPH5	0.112319	0.202	0.093	3.00265e-21	Progenitor
BCKDHB	0.119814	0.236	0.118	3.20198e-21	Progenitor
FSTL5	-0.112556	0.072	0.178	3.21039e-21	Progenitor
WDR34	0.0840999	0.117	0.036	4.10912e-21	Progenitor
HS6ST3	-0.0901675	0.036	0.124	4.60852e-21	Progenitor
ARHGAP35	0.113732	0.239	0.12	4.92148e-21	Progenitor
PDLIM5	0.103978	0.204	0.095	5.23538e-21	Progenitor
RFX2	0.133732	0.296	0.168	5.60644e-21	Progenitor
UNC5C	-0.0969508	0.041	0.13	7.5198e-21	Progenitor
DPP10	0.168989	0.609	0.471	8.16464e-21	Progenitor
RPS25	0.0738648	0.107	0.031	1.00006e-20	Progenitor
CARD11	-0.0989011	0.038	0.126	1.12285e-20	Progenitor
FBXW11	0.113278	0.24	0.122	1.2461e-20	Progenitor
ZNF608	0.122356	0.26	0.139	1.29676e-20	Progenitor
TET1	0.139052	0.327	0.194	1.44556e-20	Progenitor
FAM50A	0.0767833	0.104	0.029	1.93595e-20	Progenitor
AKAP13	0.130092	0.371	0.232	2.20793e-20	Progenitor
FYN	0.115862	0.232	0.118	2.52006e-20	Progenitor
GOLM1	0.102042	0.173	0.074	2.67382e-20	Progenitor
ITGAV	0.0835869	0.117	0.037	2.86168e-20	Progenitor
TNS3	0.124836	0.308	0.179	3.15565e-20	Progenitor
PTPN13	0.122302	0.282	0.158	3.15828e-20	Progenitor
ATRNL1	-0.103478	0.076	0.181	3.28572e-20	Progenitor
CD2AP	0.111488	0.211	0.102	3.40646e-20	Progenitor
BCLAF1	0.0805527	0.126	0.042	3.48486e-20	Progenitor
SPRED1	0.0858037	0.127	0.043	5.31144e-20	Progenitor
LRRC7	-0.10778	0.057	0.153	5.32961e-20	Progenitor
KCNB2	-0.0973392	0.05	0.142	5.46842e-20	Progenitor
FOXP4	0.0744414	0.106	0.031	5.59197e-20	Progenitor
PHF2	0.0813825	0.131	0.046	6.10038e-20	Progenitor
ZDHHC20	0.108126	0.209	0.101	6.13451e-20	Progenitor
ZC3H4	0.077915	0.121	0.039	6.19102e-20	Progenitor
MKL1	0.129273	0.322	0.193	7.25445e-20	Progenitor
KSR2	-0.104173	0.061	0.158	8.05624e-20	Progenitor
SUPT6H	0.0953846	0.163	0.068	8.72236e-20	Progenitor
RTN4RL1	0.105544	0.17	0.073	9.32597e-20	Progenitor
FGF12	-0.104519	0.058	0.153	9.34218e-20	Progenitor
ADGRB3	-0.109757	0.078	0.182	9.71437e-20	Progenitor
ADAMTS19	0.113362	0.212	0.104	1.02727e-19	Progenitor
MAD1L1	0.111251	0.227	0.115	1.10487e-19	Progenitor
POU6F2	-0.0823014	0.033	0.115	1.25657e-19	Progenitor
RPS11	0.0973571	0.171	0.073	1.29517e-19	Progenitor
GATAD2A	0.100236	0.225	0.112	1.46668e-19	Progenitor
HYDIN	0.108558	0.183	0.083	1.61044e-19	Progenitor
ZNF43	0.103503	0.205	0.099	1.67163e-19	Progenitor
SMC3	0.0960255	0.162	0.068	1.74163e-19	Progenitor
EIF4B	0.0978151	0.166	0.071	1.81735e-19	Progenitor
PPM1E	-0.103286	0.059	0.154	1.87916e-19	Progenitor
EPN1	0.0757454	0.106	0.032	2.03901e-19	Progenitor
SMOC1	0.0914449	0.136	0.05	2.13557e-19	Progenitor
SPIN1	0.109756	0.225	0.114	2.38529e-19	Progenitor
ZNF217	0.0755561	0.107	0.033	3.03637e-19	Progenitor
DIP2C	0.130234	0.343	0.213	3.22285e-19	Progenitor
ASXL1	0.106763	0.208	0.101	3.46933e-19	Progenitor
ONECUT1	0.0958568	0.167	0.072	3.63594e-19	Progenitor
TGFB2	0.1069	0.196	0.093	3.78956e-19	Progenitor
AL445472.1	0.123318	0.244	0.13	4.02043e-19	Progenitor
KANK1	0.115913	0.267	0.148	4.34269e-19	Progenitor
AC013652.1	-0.0944602	0.047	0.135	5.08734e-19	Progenitor
ROBO2	0.143184	0.535	0.394	5.53306e-19	Progenitor
NEDD4L	0.137509	0.364	0.234	8.10734e-19	Progenitor
NRXN3	0.14047	0.467	0.327	8.57347e-19	Progenitor
DNM3	-0.0767152	0.026	0.101	8.67058e-19	Progenitor
APLP2	0.0921533	0.159	0.067	9.48957e-19	Progenitor
RAI1	0.112767	0.254	0.138	1.1301e-18	Progenitor
CEP250	0.106266	0.212	0.106	1.17732e-18	Progenitor
AC124319.2	0.0869278	0.151	0.061	1.18619e-18	Progenitor
HNRNPC	0.117634	0.237	0.126	1.3422e-18	Progenitor
ATP9A	0.120417	0.271	0.153	1.48928e-18	Progenitor
CLIC5	0.0948406	0.158	0.067	1.58089e-18	Progenitor
TAF3	0.124552	0.279	0.161	1.69803e-18	Progenitor
RBFOX2	0.116254	0.298	0.174	1.91724e-18	Progenitor
MRPL28	0.0822077	0.127	0.046	2.04183e-18	Progenitor
AC009264.1	-0.0840116	0.044	0.13	2.06916e-18	Progenitor
RCOR1	0.106251	0.201	0.099	2.24494e-18	Progenitor
FUT8	-0.0897105	0.043	0.127	2.64104e-18	Progenitor
MAPK8	0.103836	0.196	0.095	2.77934e-18	Progenitor
COL4A5	0.109015	0.227	0.118	2.98629e-18	Progenitor
DCBLD2	0.110274	0.207	0.103	3.25666e-18	Progenitor
PRKCH	-0.0752296	0.028	0.103	3.31895e-18	Progenitor
WWOX	0.155993	0.773	0.665	3.38462e-18	Progenitor
U2SURP	0.0836077	0.132	0.05	3.46064e-18	Progenitor
QKI	0.106732	0.225	0.117	3.69148e-18	Progenitor
MYO15B	0.0792033	0.119	0.041	4.05558e-18	Progenitor
NF1	0.122964	0.341	0.212	4.07794e-18	Progenitor
KIF5B	0.0826227	0.142	0.056	4.68328e-18	Progenitor
CADPS2	-0.0869333	0.042	0.125	5.24665e-18	Progenitor
AGPAT4	0.103347	0.241	0.128	5.87414e-18	Progenitor
ACTB	0.110696	0.193	0.093	5.90915e-18	Progenitor
CNOT2	0.0844854	0.135	0.052	6.58313e-18	Progenitor
KIF1C	0.0761647	0.113	0.038	7.36545e-18	Progenitor
ACVR2B	0.0723297	0.111	0.037	8.35636e-18	Progenitor
SPAG9	0.110246	0.229	0.121	8.95688e-18	Progenitor
RPS2	0.075216	0.111	0.037	9.36521e-18	Progenitor
ZBTB46	0.104247	0.214	0.109	1.04234e-17	Progenitor
RNF130	0.109883	0.236	0.127	1.06225e-17	Progenitor
UBAP2L	0.0799118	0.115	0.04	1.13261e-17	Progenitor
CLIC4	0.0969407	0.172	0.078	1.22363e-17	Progenitor
AKAP12	0.14624	0.272	0.159	1.50288e-17	Progenitor
YPEL1	0.101784	0.206	0.103	1.61763e-17	Progenitor
SESN3	0.0962114	0.177	0.082	1.62722e-17	Progenitor
GOLGA4	0.118833	0.288	0.171	1.71731e-17	Progenitor
ASTN2	-0.141106	0.217	0.342	1.7785e-17	Progenitor
PTPN12	0.0988502	0.218	0.112	1.82594e-17	Progenitor
RPLP2	0.0812394	0.136	0.053	2.07686e-17	Progenitor
SMG6	0.116587	0.304	0.183	2.2358e-17	Progenitor
HSPA4	0.098088	0.163	0.073	2.27808e-17	Progenitor
KDM5A	0.0859599	0.155	0.066	2.33044e-17	Progenitor
ARHGEF7	0.0910526	0.18	0.084	2.48849e-17	Progenitor
ZNF236	0.126736	0.173	0.081	2.5329e-17	Progenitor
PTPN6	0.123884	0.266	0.152	2.84385e-17	Progenitor
CBX5	0.0728527	0.113	0.039	2.93753e-17	Progenitor
PPP2R5E	0.126765	0.33	0.208	2.97469e-17	Progenitor
AKAP8L	0.103826	0.25	0.137	3.0226e-17	Progenitor
RPS15	0.0692634	0.114	0.039	3.13369e-17	Progenitor
RPS19	0.0834554	0.153	0.065	3.8315e-17	Progenitor
SF3B2	0.0960812	0.156	0.068	4.74494e-17	Progenitor
SLC25A12	-0.0853371	0.042	0.123	5.07194e-17	Progenitor
ST5	0.113367	0.245	0.135	5.17046e-17	Progenitor
RAPGEF2	0.105551	0.23	0.124	5.26822e-17	Progenitor
TLE2	0.0771501	0.117	0.042	5.32349e-17	Progenitor
HDAC1	0.107069	0.226	0.12	6.64953e-17	Progenitor
DOCK9	0.10264	0.215	0.112	7.88126e-17	Progenitor
COP1	0.107062	0.272	0.156	8.48574e-17	Progenitor
SKI	0.0786958	0.127	0.048	8.54855e-17	Progenitor
AFF3	-0.119025	0.123	0.231	8.60722e-17	Progenitor
TULP4	0.110572	0.322	0.199	9.53142e-17	Progenitor
NOP58	0.0989129	0.18	0.086	1.02917e-16	Progenitor
EIF3L	0.0894204	0.167	0.076	1.09502e-16	Progenitor
MET	0.132665	0.271	0.159	1.22376e-16	Progenitor
DNAJB6	0.0810509	0.136	0.055	1.45296e-16	Progenitor
ZNRF1	0.102805	0.212	0.111	1.85131e-16	Progenitor
AGO4	0.115341	0.244	0.137	1.89852e-16	Progenitor
STK33	0.105827	0.233	0.128	2.32949e-16	Progenitor
NIPBL	0.10402	0.248	0.139	2.52599e-16	Progenitor
ZDHHC14	-0.0796573	0.043	0.122	2.88743e-16	Progenitor
THSD7B	-0.0916591	0.064	0.152	2.99678e-16	Progenitor
YAF2	0.0772805	0.122	0.046	3.05493e-16	Progenitor
MCTP1	-0.0782676	0.041	0.119	3.4423e-16	Progenitor
LUZP1	0.0944233	0.168	0.079	3.46595e-16	Progenitor
SFMBT1	0.0872068	0.161	0.073	4.34462e-16	Progenitor
ANKRD44	-0.074352	0.035	0.109	5.1165e-16	Progenitor
C1orf35	0.0755008	0.104	0.035	5.14098e-16	Progenitor
KIAA1958	0.113867	0.296	0.18	5.82221e-16	Progenitor
IGF2R	0.0963486	0.197	0.1	6.01026e-16	Progenitor
DICER1	0.0642719	0.105	0.035	6.19446e-16	Progenitor
GMDS-DT	0.12196	0.296	0.181	6.90465e-16	Progenitor
TANC2	-0.0766773	0.038	0.114	7.03959e-16	Progenitor
NRG2	0.0731725	0.107	0.037	7.37256e-16	Progenitor
RBM33	0.0832636	0.161	0.074	7.63615e-16	Progenitor
HIVEP3	-0.0846723	0.052	0.135	7.65305e-16	Progenitor
SERPINF2	0.0711913	0.112	0.04	9.48362e-16	Progenitor
ZNF710	0.08067	0.136	0.056	9.83004e-16	Progenitor
DNAH7	0.0991504	0.204	0.106	1.0636e-15	Progenitor
RPL8	0.0766436	0.144	0.062	1.072e-15	Progenitor
INSR	0.133401	0.374	0.253	1.2081e-15	Progenitor
UBTD2	0.0945371	0.214	0.114	1.234e-15	Progenitor
ARID1A	0.107556	0.279	0.167	1.23489e-15	Progenitor
AC093668.2	0.0756668	0.137	0.057	1.39634e-15	Progenitor
DOT1L	0.0836981	0.158	0.072	1.59674e-15	Progenitor
UBE3A	0.0805308	0.152	0.068	1.69333e-15	Progenitor
GTF3C1	0.0869334	0.165	0.077	1.73258e-15	Progenitor
DHX36	0.0767812	0.129	0.052	1.74708e-15	Progenitor
GRM8	-0.0816306	0.049	0.129	1.80555e-15	Progenitor
PRPF4B	0.0730914	0.119	0.045	1.83255e-15	Progenitor
ADD1	0.0928668	0.208	0.109	2.12813e-15	Progenitor
EXOSC10	0.0729266	0.122	0.048	2.19859e-15	Progenitor
ZNF160	0.0715993	0.116	0.044	2.28417e-15	Progenitor
NEK11	0.0894029	0.173	0.083	2.37913e-15	Progenitor
RANBP9	0.0802878	0.138	0.058	2.42628e-15	Progenitor
RSBN1L	0.0818643	0.14	0.06	2.88334e-15	Progenitor
PLCXD1	0.0703765	0.112	0.041	3.21862e-15	Progenitor
TFDP2	0.115526	0.41	0.284	3.23438e-15	Progenitor
SREK1IP1	0.0729388	0.111	0.041	3.24814e-15	Progenitor
HDGFL3	0.089632	0.201	0.105	3.35675e-15	Progenitor
RACK1	0.0713047	0.108	0.039	3.41528e-15	Progenitor
FAM193A	0.107146	0.244	0.14	4.07178e-15	Progenitor
LMCD1-AS1	-0.0764155	0.04	0.115	4.771e-15	Progenitor
EIF5	0.065191	0.104	0.036	4.99758e-15	Progenitor
AES	0.0669201	0.11	0.04	5.04925e-15	Progenitor
PRR12	0.0852401	0.157	0.072	5.1031e-15	Progenitor
SENP6	0.106591	0.302	0.186	5.70016e-15	Progenitor
SMARCA1	0.0749232	0.126	0.051	5.82174e-15	Progenitor
CCDC191	0.0734263	0.119	0.046	5.92972e-15	Progenitor
ZC4H2	0.154154	0.527	0.403	6.01976e-15	Progenitor
BMPR2	0.120658	0.428	0.302	6.19383e-15	Progenitor
ZNF827	0.0886641	0.173	0.085	6.33875e-15	Progenitor
ACTN4	0.0971808	0.218	0.118	6.61494e-15	Progenitor
USP36	0.080968	0.153	0.069	6.92209e-15	Progenitor
KAT6A	0.0950175	0.217	0.118	7.15464e-15	Progenitor
TTN	0.0904747	0.128	0.053	7.80876e-15	Progenitor
LIG1	0.0822367	0.141	0.062	7.88654e-15	Progenitor
RREB1	0.0870714	0.173	0.085	8.29486e-15	Progenitor
SEMA6A	0.0908249	0.177	0.087	9.31217e-15	Progenitor
STRN3	0.0968772	0.222	0.122	9.34013e-15	Progenitor
DCTN1	0.0650483	0.102	0.035	9.37877e-15	Progenitor
TTC6	0.11208	0.274	0.167	9.45494e-15	Progenitor
AC092422.1	-0.0753087	0.041	0.114	1.04921e-14	Progenitor
PCM1	0.0999944	0.261	0.153	1.05477e-14	Progenitor
RASGEF1B	-0.0832268	0.056	0.136	1.06989e-14	Progenitor
SINHCAF	0.0749764	0.121	0.048	1.27547e-14	Progenitor
MBD5	0.123484	0.349	0.234	1.30339e-14	Progenitor
ASAP1	0.099143	0.291	0.178	1.33978e-14	Progenitor
SLC38A1	0.0734105	0.13	0.054	1.34248e-14	Progenitor
GIGYF1	0.0715756	0.121	0.048	1.42262e-14	Progenitor
IL1RAPL1	-0.0879745	0.064	0.148	1.46289e-14	Progenitor
ACSL3	0.0780125	0.141	0.062	1.50925e-14	Progenitor
AC068051.1	-0.073874	0.04	0.113	1.52633e-14	Progenitor
ZFAND3	0.108079	0.426	0.298	1.96357e-14	Progenitor
MCF2L	0.0797809	0.152	0.07	2.13503e-14	Progenitor
CDH6	0.111963	0.37	0.249	2.28718e-14	Progenitor
SAFB2	0.0751331	0.129	0.054	2.74101e-14	Progenitor
2021-09-06	0.0931771	0.188	0.097	2.99427e-14	Progenitor
RPL18A	0.0817185	0.146	0.066	3.3324e-14	Progenitor
PRTG	0.110097	0.346	0.228	3.57038e-14	Progenitor
PLPPR1	0.0927009	0.168	0.083	4.27872e-14	Progenitor
NACA	0.0646708	0.105	0.039	4.81803e-14	Progenitor
LCOR	0.0927574	0.191	0.1	4.84418e-14	Progenitor
LINC01317	-0.0918647	0.083	0.172	5.10245e-14	Progenitor
ATP2A2	0.0717533	0.128	0.054	5.35862e-14	Progenitor
ZNF761	0.0788339	0.136	0.06	6.38841e-14	Progenitor
NSRP1	0.0808352	0.159	0.076	8.02678e-14	Progenitor
PHF3	0.0770834	0.145	0.066	8.37197e-14	Progenitor
GPBP1	0.0953482	0.251	0.148	8.84821e-14	Progenitor
FHOD3	-0.0740741	0.043	0.115	9.51435e-14	Progenitor
TTC28	0.126147	0.439	0.319	1.03785e-13	Progenitor
CCDC66	0.0739084	0.125	0.053	1.18936e-13	Progenitor
CNTN4	-0.124563	0.214	0.326	1.23441e-13	Progenitor
ESF1	0.0691139	0.117	0.048	1.24464e-13	Progenitor
PRKCQ	-0.0715125	0.038	0.107	1.25128e-13	Progenitor
ZNF730	0.0864508	0.171	0.086	1.25688e-13	Progenitor
PTPRS	0.118343	0.304	0.196	1.28555e-13	Progenitor
CCDC136	0.0662876	0.106	0.04	1.30031e-13	Progenitor
RXRA	0.0752525	0.158	0.076	1.40314e-13	Progenitor
NR3C2	-0.0685397	0.036	0.104	1.40317e-13	Progenitor
TCEA1	0.0780807	0.14	0.064	1.50975e-13	Progenitor
TSR3	0.0634961	0.101	0.037	1.51577e-13	Progenitor
HELLS	0.0763871	0.144	0.066	1.68128e-13	Progenitor
PEG10	0.0671315	0.105	0.04	1.88427e-13	Progenitor
SMURF2	0.0938069	0.224	0.127	1.98123e-13	Progenitor
ZSWIM4	0.0774654	0.144	0.066	2.01278e-13	Progenitor
SOX13	0.0674452	0.111	0.043	2.02808e-13	Progenitor
SMYD3	0.123063	0.509	0.393	2.03948e-13	Progenitor
PREX2	0.0819707	0.146	0.068	2.14478e-13	Progenitor
PKM	0.070384	0.125	0.053	2.16608e-13	Progenitor
GFRA1	0.0659056	0.111	0.043	2.19424e-13	Progenitor
BCL7A	0.0977145	0.2	0.109	2.27699e-13	Progenitor
CNKSR2	0.0781401	0.136	0.061	2.46199e-13	Progenitor
COA1	0.0852026	0.193	0.103	2.53117e-13	Progenitor
INTU	0.0730115	0.123	0.052	2.5467e-13	Progenitor
PCDH7	-0.15122	0.202	0.315	2.58137e-13	Progenitor
SRSF3	0.0678679	0.104	0.039	2.72892e-13	Progenitor
TP53BP1	0.0996237	0.213	0.12	2.99337e-13	Progenitor
PLD1	0.10474	0.244	0.145	3.23367e-13	Progenitor
RPL5	0.0686615	0.116	0.048	3.26452e-13	Progenitor
RALGAPA2	0.103122	0.262	0.16	3.68407e-13	Progenitor
RPL37	0.0732852	0.157	0.075	3.70558e-13	Progenitor
GPATCH8	0.109519	0.331	0.221	3.87783e-13	Progenitor
ZBTB7A	0.0647117	0.108	0.042	4.23675e-13	Progenitor
NLGN4Y	0.114334	0.309	0.203	4.4324e-13	Progenitor
HDAC4	0.0828846	0.175	0.09	4.48445e-13	Progenitor
REST	0.077174	0.158	0.077	4.67903e-13	Progenitor
TBC1D16	0.0922422	0.19	0.102	4.74287e-13	Progenitor
HNRNPR	0.0761203	0.138	0.063	4.9492e-13	Progenitor
FRMD4A	-0.124753	0.197	0.304	5.16385e-13	Progenitor
ZNF611	0.0798427	0.156	0.076	5.50196e-13	Progenitor
NEBL	-0.0722977	0.055	0.131	5.67854e-13	Progenitor
XRN2	0.0740506	0.143	0.067	6.00818e-13	Progenitor
RNF157	0.0808352	0.16	0.079	6.23051e-13	Progenitor
KIAA1671	0.109916	0.3	0.194	6.30368e-13	Progenitor
PLCE1	-0.079844	0.052	0.126	6.54976e-13	Progenitor
TLE4	0.0712382	0.127	0.055	7.1345e-13	Progenitor
ELMSAN1	0.0655531	0.109	0.043	7.89323e-13	Progenitor
CLYBL	-0.075032	0.051	0.125	8.08165e-13	Progenitor
WDR86	0.0666405	0.112	0.045	8.32244e-13	Progenitor
KMT2E	0.091941	0.218	0.124	8.77676e-13	Progenitor
FHIT	-0.138351	0.339	0.453	9.0037e-13	Progenitor
SOS1	0.0977986	0.301	0.193	9.84096e-13	Progenitor
IMMP2L	0.113062	0.422	0.303	1.04089e-12	Progenitor
MOB1B	0.0878053	0.178	0.093	1.12685e-12	Progenitor
SPTAN1	0.0911617	0.181	0.096	1.25059e-12	Progenitor
SLC38A10	0.0635128	0.106	0.042	1.39889e-12	Progenitor
LAMA1	0.114166	0.371	0.258	1.47983e-12	Progenitor
DIDO1	0.0711949	0.138	0.064	1.72762e-12	Progenitor
GRIP1	0.119314	0.453	0.339	1.83428e-12	Progenitor
B4GALT6	0.0701891	0.127	0.056	2.29712e-12	Progenitor
SETD5	0.0914065	0.249	0.15	2.36438e-12	Progenitor
TRIM56	0.0657429	0.126	0.055	2.47378e-12	Progenitor
FGD4	0.106896	0.341	0.23	2.47818e-12	Progenitor
GCC2	0.0703413	0.125	0.055	2.54392e-12	Progenitor
FAT3	0.131749	0.368	0.263	2.54828e-12	Progenitor
THRAP3	0.0875522	0.189	0.103	2.57099e-12	Progenitor
COL27A1	0.096738	0.252	0.153	2.78988e-12	Progenitor
PIP5K1A	0.0996852	0.303	0.196	2.84291e-12	Progenitor
NCOA2	0.097787	0.253	0.155	2.92613e-12	Progenitor
TRAF3	0.0786736	0.167	0.086	3.42795e-12	Progenitor
NEAT1	0.0873927	0.231	0.136	3.85913e-12	Progenitor
RAPGEF4	-0.0753905	0.057	0.131	4.01525e-12	Progenitor
FBXL19	0.0664305	0.11	0.045	4.32202e-12	Progenitor
NCOR2	0.0827779	0.196	0.109	4.80314e-12	Progenitor
FGFR2	0.0878043	0.22	0.127	4.96061e-12	Progenitor
TBC1D9	0.066017	0.122	0.054	5.36029e-12	Progenitor
KCNT2	0.0992436	0.24	0.146	5.4883e-12	Progenitor
SEC63	0.0756451	0.148	0.072	5.56649e-12	Progenitor
WDR43	0.067164	0.113	0.048	5.8467e-12	Progenitor
GULP1	0.0814822	0.18	0.096	7.42106e-12	Progenitor
C11orf49	0.123952	0.386	0.279	7.51231e-12	Progenitor
ZNF532	0.0850862	0.184	0.1	8.30602e-12	Progenitor
PLXNC1	0.0724872	0.128	0.058	8.48703e-12	Progenitor
2021-09-09	0.100913	0.277	0.178	8.82185e-12	Progenitor
CERS6	0.095757	0.251	0.155	9.03334e-12	Progenitor
YWHAZ	0.0702817	0.132	0.061	9.26248e-12	Progenitor
ANKRD12	0.0810602	0.176	0.094	9.48828e-12	Progenitor
EIF4G3	0.114698	0.466	0.352	9.78746e-12	Progenitor
PRICKLE2	0.102603	0.282	0.182	1.04381e-11	Progenitor
ZNF254	0.092693	0.204	0.117	1.09515e-11	Progenitor
ITSN2	0.0946744	0.177	0.096	1.14083e-11	Progenitor
DDX42	0.0622347	0.112	0.047	1.14276e-11	Progenitor
STAG1	0.114417	0.46	0.345	1.19905e-11	Progenitor
FAT1	0.0748949	0.146	0.072	1.33684e-11	Progenitor
KIAA0232	0.0826013	0.192	0.107	1.34425e-11	Progenitor
MDM4	0.0791039	0.165	0.086	1.41431e-11	Progenitor
SCAF8	0.0835577	0.196	0.11	1.52523e-11	Progenitor
PLEKHA7	0.088698	0.229	0.136	1.7166e-11	Progenitor
EMID1	0.0606285	0.111	0.047	1.80036e-11	Progenitor
LARP1	0.0903068	0.219	0.129	2.06151e-11	Progenitor
PPP4R2	0.0715033	0.154	0.078	2.24689e-11	Progenitor
ESRRG	-0.0715885	0.054	0.124	2.41128e-11	Progenitor
CYTH1	0.0706652	0.138	0.066	2.54513e-11	Progenitor
AGRN	0.0581717	0.101	0.041	2.64987e-11	Progenitor
ZNF462	0.0825259	0.173	0.093	2.82192e-11	Progenitor
MLLT10	0.104821	0.272	0.176	2.93848e-11	Progenitor
THSD7A	-0.0703104	0.046	0.112	2.96681e-11	Progenitor
EP400	0.0763126	0.156	0.08	2.98588e-11	Progenitor
SPPL3	0.0778139	0.203	0.116	3.24838e-11	Progenitor
FUBP1	0.0634853	0.107	0.045	3.30737e-11	Progenitor
HNRNPA2B1	0.0694452	0.139	0.068	3.40598e-11	Progenitor
NAA16	0.0630214	0.117	0.052	3.49803e-11	Progenitor
MYL6	0.0658774	0.113	0.049	3.78487e-11	Progenitor
RNF38	0.0932807	0.249	0.155	3.91402e-11	Progenitor
CAST	0.0817223	0.174	0.094	4.09707e-11	Progenitor
PRIM2	0.0791008	0.159	0.083	4.63745e-11	Progenitor
GAREM1	-0.0736015	0.061	0.132	5.46129e-11	Progenitor
CDC73	0.0664047	0.135	0.064	5.74889e-11	Progenitor
POGZ	0.0803129	0.199	0.114	5.94851e-11	Progenitor
SETD2	0.087407	0.27	0.171	6.11633e-11	Progenitor
UBN1	0.0690628	0.122	0.056	6.31639e-11	Progenitor
AC004951.1	0.0781229	0.166	0.089	6.69078e-11	Progenitor
KDM2A	0.0954942	0.327	0.222	7.12893e-11	Progenitor
KPNA4	0.0681139	0.136	0.066	7.38123e-11	Progenitor
TUT4	0.0980309	0.275	0.178	7.45605e-11	Progenitor
ADGRA3	0.0787529	0.186	0.103	7.77324e-11	Progenitor
RBM10	0.0706359	0.125	0.058	8.48057e-11	Progenitor
AC113414.1	-0.0978662	0.118	0.206	8.58448e-11	Progenitor
EZH2	0.0644162	0.133	0.064	8.63494e-11	Progenitor
UBR4	0.0805794	0.165	0.089	8.69648e-11	Progenitor
TMEM117	-0.072915	0.065	0.138	9.6776e-11	Progenitor
DAB1	-0.108558	0.179	0.276	1.01938e-10	Progenitor
USP3	0.0619711	0.114	0.05	1.02018e-10	Progenitor
RBM47	0.0978446	0.313	0.212	1.05145e-10	Progenitor
TENM3	0.108465	0.381	0.274	1.13437e-10	Progenitor
GON4L	0.0863865	0.208	0.122	1.14676e-10	Progenitor
DHRSX	0.105425	0.365	0.26	1.16067e-10	Progenitor
MYO1B	0.0678788	0.133	0.064	1.24725e-10	Progenitor
PTK2	0.097455	0.384	0.274	1.33994e-10	Progenitor
GPBP1L1	0.0815739	0.198	0.115	1.3728e-10	Progenitor
GNAQ	0.0877322	0.295	0.194	1.49073e-10	Progenitor
RNF150	0.0856214	0.199	0.116	1.50036e-10	Progenitor
USP22	0.0648028	0.121	0.056	1.56803e-10	Progenitor
RAB28	0.0592222	0.103	0.043	1.67354e-10	Progenitor
BAZ1A	0.0869848	0.207	0.122	1.67514e-10	Progenitor
SYNE2	0.10469	0.341	0.24	1.6774e-10	Progenitor
LRRN1	0.0683014	0.122	0.057	1.68228e-10	Progenitor
RAD9A	0.091754	0.204	0.121	1.72307e-10	Progenitor
MGAT4C	-0.0767864	0.079	0.156	1.76236e-10	Progenitor
MTUS2	-0.0780885	0.069	0.142	1.79283e-10	Progenitor
GRIPAP1	0.0638288	0.117	0.053	1.91779e-10	Progenitor
CAMK2D	0.0907949	0.241	0.151	1.97717e-10	Progenitor
RALGPS2	0.075971	0.166	0.089	2.02239e-10	Progenitor
FTX	0.0933511	0.506	0.388	2.20952e-10	Progenitor
SFMBT2	-0.0829147	0.076	0.151	2.49878e-10	Progenitor
CASD1	0.0643098	0.112	0.05	2.98034e-10	Progenitor
PDCD11	0.065231	0.126	0.06	3.04972e-10	Progenitor
STK24	0.0692314	0.14	0.07	3.05792e-10	Progenitor
MED13	0.0923369	0.258	0.165	3.18447e-10	Progenitor
CCDC57	0.0895594	0.229	0.142	3.231e-10	Progenitor
RPRD1A	0.0709111	0.144	0.074	3.23258e-10	Progenitor
FAM171A1	0.0862651	0.22	0.134	3.26647e-10	Progenitor
HSPG2	0.0728976	0.152	0.079	3.63241e-10	Progenitor
NXN	0.100574	0.281	0.186	3.87338e-10	Progenitor
GABRG3	-0.0658022	0.041	0.102	4.23827e-10	Progenitor
AGAP1	0.101753	0.493	0.381	4.43756e-10	Progenitor
ARHGAP5	0.0743733	0.167	0.091	4.54725e-10	Progenitor
UPF3A	0.0781927	0.169	0.093	4.55317e-10	Progenitor
KPNA3	0.0751208	0.166	0.091	4.58649e-10	Progenitor
N4BP2	0.072066	0.162	0.087	4.63484e-10	Progenitor
SPATS2L	0.0924413	0.321	0.22	4.9129e-10	Progenitor
PTPRK	0.0938836	0.329	0.228	5.04893e-10	Progenitor
SMAD3	0.0677333	0.141	0.072	5.1848e-10	Progenitor
CTNND1	0.0739271	0.16	0.086	5.62958e-10	Progenitor
CHCHD6	0.0669181	0.131	0.064	5.66264e-10	Progenitor
KMT2C	0.0955522	0.317	0.219	6.14537e-10	Progenitor
RRP1B	0.0611127	0.113	0.051	6.49067e-10	Progenitor
SLC4A7	0.0710884	0.151	0.079	6.62843e-10	Progenitor
PCBP2	0.0691364	0.134	0.067	6.65364e-10	Progenitor
PCSK5	-0.0775604	0.084	0.16	7.44148e-10	Progenitor
GALNT17	-0.0959187	0.138	0.226	7.44916e-10	Progenitor
PSPC1	0.0792943	0.18	0.102	7.62928e-10	Progenitor
ADARB2	-0.146924	0.177	0.27	8.6752e-10	Progenitor
ATP11A	0.0764322	0.199	0.117	8.736e-10	Progenitor
HDAC2-AS2	-0.0615837	0.042	0.102	8.83745e-10	Progenitor
AC008050.1	-0.0627707	0.044	0.105	8.84774e-10	Progenitor
IFT140	0.0718269	0.161	0.087	8.94155e-10	Progenitor
NEMF	0.080135	0.202	0.12	9.03145e-10	Progenitor
RNF144A	0.0589107	0.102	0.044	1.00405e-09	Progenitor
PXDNL	-0.0656985	0.05	0.114	1.042e-09	Progenitor
BCAM	0.0737021	0.156	0.084	1.17026e-09	Progenitor
ABL1	0.0917968	0.276	0.183	1.24101e-09	Progenitor
FAM117B	0.0827116	0.189	0.11	1.30337e-09	Progenitor
RPS5	0.0581543	0.11	0.05	1.32231e-09	Progenitor
MTDH	0.0866863	0.239	0.151	1.32811e-09	Progenitor
SPRY4-AS1	-0.0719631	0.067	0.136	1.35125e-09	Progenitor
AC005224.3	0.0861501	0.161	0.088	1.368e-09	Progenitor
AC090568.2	-0.0674752	0.059	0.126	1.53698e-09	Progenitor
CXADR	0.0655718	0.123	0.06	1.60695e-09	Progenitor
SUGCT	-0.093805	0.12	0.202	1.61561e-09	Progenitor
KIF13B	0.0738296	0.166	0.092	1.65703e-09	Progenitor
RPS14	0.0625932	0.108	0.049	1.94085e-09	Progenitor
RPL6	0.0719203	0.145	0.076	1.95078e-09	Progenitor
SEMA6D	-0.0643747	0.05	0.113	1.97902e-09	Progenitor
TIA1	0.0761411	0.155	0.084	2.12447e-09	Progenitor
ZNF148	0.077534	0.208	0.126	2.22225e-09	Progenitor
BRD1	0.0655779	0.127	0.063	2.40334e-09	Progenitor
ZFC3H1	0.063984	0.139	0.071	2.40547e-09	Progenitor
NME7	0.0659321	0.141	0.073	2.61798e-09	Progenitor
LRRFIP1	0.0930653	0.271	0.18	2.69109e-09	Progenitor
UBN2	0.0657534	0.132	0.066	2.9622e-09	Progenitor
RPH3AL	0.074253	0.173	0.098	3.09404e-09	Progenitor
RGS12	0.0762576	0.195	0.116	3.61895e-09	Progenitor
CDK12	0.0715	0.172	0.097	3.88776e-09	Progenitor
GLIS3	-0.0817553	0.105	0.183	4.28272e-09	Progenitor
BRWD3	0.056518	0.106	0.048	4.49211e-09	Progenitor
AF117829.1	0.0644044	0.126	0.063	4.52746e-09	Progenitor
ACTN1	0.0587706	0.111	0.052	4.65449e-09	Progenitor
CDC14B	0.0851435	0.231	0.147	4.93119e-09	Progenitor
PAN3	0.0825258	0.237	0.151	5.11931e-09	Progenitor
FAM193B	0.0600943	0.119	0.057	5.45343e-09	Progenitor
EEF1D	0.0624652	0.13	0.065	5.58085e-09	Progenitor
MAP2K2	0.0571365	0.105	0.048	5.67709e-09	Progenitor
CLSPN	0.0717077	0.115	0.056	5.87951e-09	Progenitor
ABL2	0.0905035	0.243	0.157	6.21539e-09	Progenitor
YEATS2	0.0804827	0.21	0.129	6.26782e-09	Progenitor
BCL7C	0.0756349	0.187	0.11	6.32241e-09	Progenitor
SPAG16	-0.0903705	0.136	0.22	6.57996e-09	Progenitor
NCK2	0.0597658	0.132	0.067	7.07923e-09	Progenitor
NCAM1	-0.0844593	0.098	0.172	7.98766e-09	Progenitor
2021-09-07	0.0585513	0.11	0.052	8.92123e-09	Progenitor
COL26A1	0.0848954	0.225	0.143	8.98258e-09	Progenitor
PDE10A	0.0793058	0.207	0.127	9.65203e-09	Progenitor
ARHGAP21	0.076514	0.182	0.107	9.82387e-09	Progenitor
SCAPER	0.0991711	0.294	0.205	9.88815e-09	Progenitor
BRWD1	0.0693582	0.175	0.101	1.05192e-08	Progenitor
LINC00907	-0.0821861	0.095	0.169	1.09098e-08	Progenitor
CELF1	0.090048	0.299	0.206	1.14471e-08	Progenitor
RAB11FIP1	0.056815	0.106	0.049	1.16415e-08	Progenitor
FBLN1	0.0700481	0.131	0.068	1.20592e-08	Progenitor
COL4A1	0.0578755	0.109	0.052	1.30336e-08	Progenitor
PTPRM	-0.097702	0.196	0.287	1.30595e-08	Progenitor
ZFPM1	0.0685534	0.154	0.085	1.33507e-08	Progenitor
FOXO3	0.0650784	0.136	0.071	1.40257e-08	Progenitor
FAM213A	0.0532256	0.107	0.05	1.57809e-08	Progenitor
RNF111	-0.0674058	0.074	0.143	1.60985e-08	Progenitor
PDE4D	-0.0949426	0.171	0.258	1.61787e-08	Progenitor
DENND5A	0.0783808	0.169	0.098	1.63476e-08	Progenitor
H2AFY	0.0635507	0.127	0.064	1.65725e-08	Progenitor
ANKRD28	0.0646168	0.146	0.079	1.80624e-08	Progenitor
ZNF516	0.0703783	0.162	0.091	1.90992e-08	Progenitor
CASTOR3	0.0793069	0.209	0.13	1.98288e-08	Progenitor
SIL1	-0.0771219	0.09	0.161	2.01975e-08	Progenitor
LYPD6	0.0589388	0.12	0.059	2.07671e-08	Progenitor
NUDT4	0.0620189	0.128	0.065	2.17379e-08	Progenitor
CTBP2	0.100808	0.376	0.28	2.4e-08	Progenitor
KIF3B	0.0713939	0.148	0.081	2.43469e-08	Progenitor
CRTC1	0.0778694	0.225	0.143	2.4437e-08	Progenitor
RBM26	0.0652846	0.139	0.074	2.56839e-08	Progenitor
RAP1GAP2	0.0881573	0.378	0.279	2.57613e-08	Progenitor
SMO	0.0552768	0.112	0.054	2.87028e-08	Progenitor
PHF14	0.0821137	0.243	0.159	2.91024e-08	Progenitor
GAK	0.0619244	0.123	0.062	3.03631e-08	Progenitor
MECP2	0.0566316	0.113	0.055	3.21081e-08	Progenitor
KDM2B	0.0807263	0.2	0.124	3.29061e-08	Progenitor
RAD23B	0.059159	0.134	0.07	3.37123e-08	Progenitor
TSPAN18	0.0659558	0.121	0.061	3.45881e-08	Progenitor
KDM4C	-0.0751182	0.099	0.172	3.4812e-08	Progenitor
CLIP2	0.1147	0.342	0.252	3.52457e-08	Progenitor
TRIM24	0.0759708	0.196	0.12	3.55789e-08	Progenitor
AL022068.1	-0.0640876	0.067	0.131	3.60655e-08	Progenitor
ZCCHC7	0.0860977	0.275	0.186	3.71943e-08	Progenitor
DYRK1A	0.0752865	0.19	0.115	3.77192e-08	Progenitor
PRPF6	0.0533892	0.101	0.046	3.91608e-08	Progenitor
LRRFIP2	0.0654838	0.133	0.07	4.05715e-08	Progenitor
ADNP	0.0785129	0.23	0.148	4.1254e-08	Progenitor
PDS5A	0.0832667	0.254	0.169	4.23497e-08	Progenitor
SBF2	0.0852302	0.307	0.216	4.37161e-08	Progenitor
CLEC16A	-0.0698245	0.078	0.145	4.64571e-08	Progenitor
TSPAN14	0.0609338	0.126	0.065	5.33764e-08	Progenitor
ESRP1	0.0622727	0.151	0.084	5.33814e-08	Progenitor
SF3B1	0.0581671	0.122	0.062	5.75601e-08	Progenitor
CHD8	0.075004	0.179	0.107	5.82675e-08	Progenitor
GRK3	0.0760528	0.164	0.095	5.9713e-08	Progenitor
PPL	0.0634865	0.138	0.074	6.08033e-08	Progenitor
POU2F1	0.0724666	0.186	0.112	6.10621e-08	Progenitor
FBRSL1	0.0554346	0.108	0.052	6.78185e-08	Progenitor
CTNNB1	0.0627159	0.141	0.076	6.85631e-08	Progenitor
UST	-0.0569648	0.045	0.101	7.30851e-08	Progenitor
FBLIM1	0.0662805	0.157	0.089	7.64839e-08	Progenitor
ERBIN	0.0727697	0.199	0.123	7.90338e-08	Progenitor
USP34	0.0913264	0.328	0.238	8.32357e-08	Progenitor
TOB2	0.0577734	0.111	0.054	8.64017e-08	Progenitor
IWS1	0.0626015	0.138	0.074	8.90871e-08	Progenitor
DCC	0.0993072	0.413	0.321	9.18616e-08	Progenitor
SH3PXD2A	0.071225	0.199	0.123	9.1965e-08	Progenitor
AFF1	0.082386	0.266	0.181	9.44131e-08	Progenitor
HIF1A	0.0597658	0.131	0.07	1.0961e-07	Progenitor
MAVS	0.0576928	0.141	0.076	1.11906e-07	Progenitor
SPRED2	0.0618101	0.144	0.08	1.15928e-07	Progenitor
NLGN4X	0.0896994	0.193	0.12	1.18428e-07	Progenitor
KPNA1	0.0571561	0.129	0.068	1.24633e-07	Progenitor
NUMB	0.0798879	0.247	0.165	1.27423e-07	Progenitor
ARHGAP39	0.0523847	0.108	0.052	1.30073e-07	Progenitor
CDK14	0.0888452	0.325	0.234	1.3988e-07	Progenitor
THSD4	-0.0715376	0.063	0.124	1.44263e-07	Progenitor
OGA	0.0658148	0.16	0.093	1.47683e-07	Progenitor
CNOT6	0.0629679	0.146	0.081	1.61019e-07	Progenitor
ULK1	0.0521586	0.106	0.052	1.62489e-07	Progenitor
HIBCH	0.0681854	0.156	0.089	1.72222e-07	Progenitor
TIAM2	-0.0856984	0.151	0.231	1.73893e-07	Progenitor
TTTY14	0.0771397	0.317	0.226	1.96164e-07	Progenitor
CDH10	-0.0738551	0.06	0.119	2.02956e-07	Progenitor
PLEKHG1	-0.0731505	0.091	0.159	2.04766e-07	Progenitor
ITPR2	-0.0572676	0.062	0.122	2.32564e-07	Progenitor
ATP13A3	0.0557517	0.104	0.05	2.33858e-07	Progenitor
CCNL2	0.0589168	0.146	0.082	2.36229e-07	Progenitor
PHF20	0.0755501	0.264	0.18	2.46462e-07	Progenitor
CERK	0.0578019	0.106	0.052	2.53578e-07	Progenitor
UNC13C	-0.061474	0.069	0.132	2.59794e-07	Progenitor
CDK17	0.0571338	0.12	0.062	2.8958e-07	Progenitor
ATXN2	0.080341	0.249	0.169	2.92847e-07	Progenitor
ITGB5	0.0596762	0.128	0.068	2.98633e-07	Progenitor
GMDS	-0.074626	0.116	0.19	3.1561e-07	Progenitor
HP1BP3	0.074768	0.203	0.13	3.45701e-07	Progenitor
ANXA4	-0.100815	0.124	0.198	3.56339e-07	Progenitor
TCF4	0.0823192	0.226	0.15	4.33385e-07	Progenitor
PROM1	0.0820346	0.214	0.139	4.35192e-07	Progenitor
FGD6	0.0711013	0.205	0.131	4.41648e-07	Progenitor
PCCA	0.0860653	0.308	0.221	4.68467e-07	Progenitor
ARIH1	0.0812025	0.277	0.194	4.70061e-07	Progenitor
ADAM10	0.073929	0.234	0.156	5.29217e-07	Progenitor
DACH1	0.0866455	0.3	0.214	5.36005e-07	Progenitor
SNRNP200	0.0540473	0.114	0.058	5.49249e-07	Progenitor
SERINC5	0.0681661	0.169	0.101	5.75521e-07	Progenitor
CDH3	-0.0639582	0.078	0.142	6.19898e-07	Progenitor
NSD3	0.0673363	0.184	0.114	6.30635e-07	Progenitor
ATP11C	0.0569384	0.108	0.055	6.83698e-07	Progenitor
MNAT1	0.07989	0.236	0.159	7.14637e-07	Progenitor
CD99	0.067319	0.149	0.086	7.20205e-07	Progenitor
SEMA3C	0.06085	0.135	0.075	8.22249e-07	Progenitor
LARP4B	0.0613957	0.184	0.114	9.22836e-07	Progenitor
WDFY3	0.0764307	0.249	0.17	9.30294e-07	Progenitor
NUFIP2	0.0553084	0.124	0.066	1.03672e-06	Progenitor
RBM6	0.080712	0.42	0.326	1.12274e-06	Progenitor
FAM227A	0.0525429	0.102	0.05	1.14876e-06	Progenitor
AGPAT3	0.0543879	0.128	0.07	1.1672e-06	Progenitor
ZMYM4	0.0702705	0.229	0.152	1.17979e-06	Progenitor
ZC3H18	0.0509381	0.109	0.056	1.35772e-06	Progenitor
G3BP1	0.0498655	0.103	0.051	1.3678e-06	Progenitor
SMG1	0.0697705	0.186	0.117	1.37967e-06	Progenitor
DDX6	0.0619498	0.151	0.088	1.46347e-06	Progenitor
SRPK1	0.0739339	0.178	0.111	1.4803e-06	Progenitor
RPRD2	0.0697928	0.201	0.129	1.48509e-06	Progenitor
ZMYM2	0.0757892	0.255	0.176	1.54142e-06	Progenitor
SVIL	0.0774981	0.293	0.209	1.55535e-06	Progenitor
CEP350	0.0742255	0.214	0.14	1.60443e-06	Progenitor
CBFB	0.0513966	0.117	0.062	1.62715e-06	Progenitor
TCF7L1	0.0790795	0.312	0.226	1.6395e-06	Progenitor
NSUN6	0.0682356	0.131	0.073	1.66164e-06	Progenitor
LRRTM4	-0.0629317	0.083	0.147	1.67414e-06	Progenitor
RPL7L1	0.0544549	0.133	0.074	1.70042e-06	Progenitor
UBE2E2	0.0920725	0.309	0.227	1.73016e-06	Progenitor
NAP1L4	0.0509409	0.113	0.059	1.74724e-06	Progenitor
HTT	0.0650691	0.175	0.108	1.76153e-06	Progenitor
ERICH1	0.0628373	0.161	0.096	1.78501e-06	Progenitor
TTC7B	0.0578779	0.132	0.073	1.81981e-06	Progenitor
BBX	0.0688346	0.2	0.128	1.84179e-06	Progenitor
ANK2	-0.0560929	0.055	0.11	1.86054e-06	Progenitor
CHD1L	0.0584411	0.126	0.069	1.95363e-06	Progenitor
RPS6KA3	0.0712677	0.205	0.133	2.07709e-06	Progenitor
EPB41L2	0.071329	0.172	0.106	2.09026e-06	Progenitor
TENT2	0.062387	0.154	0.091	2.18467e-06	Progenitor
DPY19L4	0.0559452	0.11	0.057	2.32205e-06	Progenitor
UBE2G1	0.064451	0.174	0.107	2.33343e-06	Progenitor
LRP6	0.0700158	0.175	0.109	2.33754e-06	Progenitor
SOGA1	0.0644401	0.201	0.129	2.34019e-06	Progenitor
AHDC1	0.0573603	0.129	0.071	2.39594e-06	Progenitor
NKTR	0.0633458	0.157	0.094	2.4406e-06	Progenitor
PACSIN2	0.0733245	0.189	0.121	2.57921e-06	Progenitor
CDK19	0.0751926	0.207	0.136	2.72184e-06	Progenitor
TBCA	0.0661211	0.163	0.099	2.82631e-06	Progenitor
GREB1	0.0664573	0.184	0.116	3.31465e-06	Progenitor
ANKRD10	0.0554158	0.157	0.093	3.32046e-06	Progenitor
EPC2	0.0535748	0.124	0.068	3.3774e-06	Progenitor
MKL2	0.070044	0.202	0.131	3.45012e-06	Progenitor
HNRNPH1	0.0663269	0.184	0.116	3.50325e-06	Progenitor
NRDC	0.0595158	0.141	0.082	3.61757e-06	Progenitor
BRSK1	0.0496554	0.113	0.06	3.94366e-06	Progenitor
CTNNA1	0.0732896	0.299	0.214	4.0386e-06	Progenitor
MPZL1	0.0616009	0.139	0.081	4.04575e-06	Progenitor
PIAS1	0.0632267	0.159	0.096	4.05103e-06	Progenitor
H2AFY2	0.0640229	0.184	0.116	4.06929e-06	Progenitor
MPPED2	0.056188	0.126	0.07	4.09642e-06	Progenitor
TRPS1	0.0598341	0.138	0.079	4.38416e-06	Progenitor
MAN2A1	0.0546784	0.101	0.052	4.4993e-06	Progenitor
SNX29	-0.0859967	0.166	0.242	4.76777e-06	Progenitor
DLEU2	-0.070927	0.093	0.156	4.87018e-06	Progenitor
ZNF704	0.0600783	0.145	0.085	4.97553e-06	Progenitor
INVS	0.0654587	0.217	0.144	5.09027e-06	Progenitor
SLC39A11	-0.0704612	0.111	0.178	5.36816e-06	Progenitor
CHST11	0.0839239	0.218	0.148	5.39503e-06	Progenitor
AK3	0.0549822	0.128	0.072	5.40714e-06	Progenitor
SIN3B	0.0570836	0.129	0.072	5.48949e-06	Progenitor
GPR137C	0.0652246	0.182	0.115	6.19173e-06	Progenitor
CCNY	0.0743167	0.252	0.176	6.20364e-06	Progenitor
MLXIPL	0.0513221	0.116	0.063	6.71631e-06	Progenitor
PLD5	-0.0557114	0.065	0.121	6.81025e-06	Progenitor
CD46	0.050183	0.11	0.058	6.93626e-06	Progenitor
WAC	0.0697902	0.212	0.141	7.7416e-06	Progenitor
VIRMA	0.0585537	0.129	0.073	7.78274e-06	Progenitor
NAV1	0.0739485	0.174	0.11	8.01352e-06	Progenitor
C20orf194	-0.0738602	0.148	0.221	8.32065e-06	Progenitor
RIF1	0.0581774	0.143	0.085	9.06824e-06	Progenitor
RB1CC1	0.0572413	0.125	0.07	9.37344e-06	Progenitor
KDM1A	0.054636	0.115	0.063	9.39728e-06	Progenitor
THRB	-0.0654965	0.069	0.125	9.42604e-06	Progenitor
ETV6	0.0682761	0.187	0.12	9.62717e-06	Progenitor
POLA1	0.0570466	0.131	0.074	9.95276e-06	Progenitor
FUS	0.051244	0.111	0.06	1.20208e-05	Progenitor
MID1	-0.0898763	0.235	0.319	1.22529e-05	Progenitor
RB1	-0.056317	0.063	0.117	1.23601e-05	Progenitor
ABR	0.0703091	0.217	0.146	1.25143e-05	Progenitor
KCMF1	0.050417	0.118	0.065	1.25158e-05	Progenitor
NAV2	0.0731335	0.3	0.219	1.43051e-05	Progenitor
KRT8	0.0537086	0.129	0.074	1.47876e-05	Progenitor
EFCAB2	0.073795	0.282	0.203	1.48238e-05	Progenitor
KIF16B	0.0582781	0.138	0.081	1.62403e-05	Progenitor
C7orf50	0.0584915	0.138	0.081	1.63267e-05	Progenitor
PDE7A	0.0597924	0.163	0.101	1.70633e-05	Progenitor
LRP5	0.0552417	0.139	0.082	1.93241e-05	Progenitor
ZNF714	0.0502505	0.103	0.054	1.93259e-05	Progenitor
TPX2	0.0751247	0.129	0.075	2.01684e-05	Progenitor
RSRC1	0.0619513	0.172	0.109	2.16218e-05	Progenitor
FOXO1	0.0534918	0.123	0.069	2.237e-05	Progenitor
DDX5	0.0478879	0.103	0.054	2.2762e-05	Progenitor
KHDRBS1	0.0674012	0.179	0.116	2.30126e-05	Progenitor
TBC1D8	-0.0599597	0.086	0.145	2.40843e-05	Progenitor
ACTR2	0.0542588	0.117	0.065	2.49111e-05	Progenitor
EPHB4	0.0525293	0.117	0.065	2.558e-05	Progenitor
UBE2D2	0.0706198	0.247	0.174	2.64066e-05	Progenitor
ANKIB1	0.0649422	0.191	0.126	2.69669e-05	Progenitor
MAPK8IP3	0.0538823	0.156	0.096	2.77607e-05	Progenitor
NMT2	0.0523003	0.117	0.066	2.94832e-05	Progenitor
GNA12	0.0523752	0.117	0.065	2.98625e-05	Progenitor
DDHD1	0.049344	0.108	0.059	3.39648e-05	Progenitor
CIRBP	0.051098	0.124	0.07	3.68511e-05	Progenitor
AP2A2	0.0532696	0.123	0.07	4.17251e-05	Progenitor
UBE2E3	0.0488814	0.106	0.058	4.21584e-05	Progenitor
HMGA2	0.0692801	0.21	0.143	4.24936e-05	Progenitor
MAN1A2	0.055476	0.134	0.079	4.38e-05	Progenitor
USP47	0.0552093	0.15	0.092	4.54713e-05	Progenitor
SPATS2	0.0714478	0.262	0.188	4.93244e-05	Progenitor
CDR2	0.0702474	0.203	0.137	5.04848e-05	Progenitor
FXR1	0.0566513	0.138	0.083	5.06612e-05	Progenitor
AATF	0.0547622	0.123	0.071	5.07044e-05	Progenitor
HOMER1	0.0543815	0.128	0.074	5.35996e-05	Progenitor
KIAA0825	-0.0589438	0.098	0.159	5.98544e-05	Progenitor
TRIP12	0.0510229	0.124	0.071	6.14956e-05	Progenitor
ARHGEF11	0.0532429	0.143	0.087	6.37733e-05	Progenitor
ALMS1	0.0565794	0.137	0.082	6.41865e-05	Progenitor
KIDINS220	0.0563314	0.144	0.088	6.71475e-05	Progenitor
MAST4	0.0840191	0.234	0.166	6.78997e-05	Progenitor
FADS2	0.0474713	0.232	0.16	6.91759e-05	Progenitor
PTPRG	0.0697191	0.402	0.316	7.05436e-05	Progenitor
RAD54L2	0.0540372	0.151	0.093	7.37227e-05	Progenitor
CDC14A	0.0491296	0.116	0.066	7.80744e-05	Progenitor
OBSCN	0.0558247	0.157	0.098	8.06271e-05	Progenitor
PKIG	0.0489587	0.105	0.058	8.30489e-05	Progenitor
HNF4A	0.0569504	0.134	0.081	9.24699e-05	Progenitor
ABI2	0.0563683	0.171	0.11	9.4738e-05	Progenitor
CACNA2D1	-0.0670597	0.09	0.147	0.000100165	Progenitor
NUP153	0.0425337	0.101	0.054	0.00010188	Progenitor
AC007388.1	-0.0516492	0.057	0.106	0.000102942	Progenitor
RAB6A	0.0555762	0.145	0.089	0.000105966	Progenitor
PPP6R3	0.0569835	0.204	0.138	0.000115023	Progenitor
ANO5	-0.0585845	0.078	0.133	0.00011726	Progenitor
FBXO11	0.0704098	0.256	0.185	0.000128594	Progenitor
DENND4C	0.0630001	0.208	0.142	0.000133913	Progenitor
GUCY1A2	0.0660791	0.195	0.132	0.000134649	Progenitor
GRK5	0.0717338	0.221	0.155	0.000140792	Progenitor
PLCL1	0.0967068	0.258	0.192	0.000141883	Progenitor
PCLO	-0.0569725	0.079	0.134	0.00014493	Progenitor
SMARCA2	0.0611024	0.148	0.093	0.00014965	Progenitor
CGNL1	0.052001	0.11	0.062	0.000155095	Progenitor
PANK2	0.0457514	0.102	0.056	0.000157754	Progenitor
COL25A1	-0.049487	0.059	0.108	0.000160229	Progenitor
PLEKHA8	0.0487649	0.12	0.069	0.00016488	Progenitor
USP48	0.0479456	0.121	0.07	0.000172828	Progenitor
ACBD3	0.0584053	0.138	0.085	0.000173656	Progenitor
DAAM1	0.0535478	0.134	0.081	0.00018025	Progenitor
TLK2	0.0607296	0.203	0.138	0.000184089	Progenitor
SND1	0.0576407	0.196	0.132	0.000184788	Progenitor
CHN1	0.0579924	0.16	0.103	0.000199438	Progenitor
FERMT2	0.0544811	0.116	0.067	0.000202806	Progenitor
PPP1R12A	0.0598103	0.159	0.102	0.000205262	Progenitor
PTPRD	-0.096802	0.303	0.376	0.00021862	Progenitor
RAB11FIP3	0.0671159	0.257	0.186	0.000218828	Progenitor
KIF1B	0.0639335	0.27	0.197	0.000219993	Progenitor
ADGRV1	0.0712731	0.274	0.203	0.00024477	Progenitor
ERC1	0.0723633	0.373	0.294	0.000246871	Progenitor
ANKRD36	0.052287	0.136	0.083	0.000249254	Progenitor
GAB1	0.0459215	0.106	0.06	0.000249309	Progenitor
PDS5B	0.053353	0.162	0.104	0.000265002	Progenitor
NR2F1-AS1	0.0490359	0.103	0.058	0.000280023	Progenitor
SETBP1	0.0667313	0.329	0.251	0.000281194	Progenitor
SCMH1	0.0656148	0.21	0.145	0.000287485	Progenitor
DSG2	0.045947	0.112	0.064	0.000293169	Progenitor
OTUD7A	-0.0496415	0.065	0.115	0.000311411	Progenitor
APBB2	-0.0856671	0.242	0.315	0.000317489	Progenitor
HSPD1	0.042914	0.101	0.056	0.000330121	Progenitor
FRG1-DT	0.070215	0.124	0.074	0.000341475	Progenitor
NEO1	0.0564383	0.17	0.112	0.000344641	Progenitor
CAPRIN1	0.0446904	0.106	0.06	0.000347682	Progenitor
DOCK3	-0.0752354	0.153	0.217	0.000350503	Progenitor
PHF21A	0.0570511	0.199	0.135	0.000370535	Progenitor
L3MBTL4	-0.0497119	0.08	0.133	0.000395413	Progenitor
ROCK2	0.0587419	0.165	0.108	0.000407965	Progenitor
PARP8	0.0498846	0.11	0.063	0.000442883	Progenitor
PRKAR1B	0.0538177	0.18	0.12	0.000443572	Progenitor
TNPO1	0.0549268	0.165	0.108	0.000460142	Progenitor
MTSS1	0.0530798	0.151	0.096	0.000464101	Progenitor
GGA2	0.0420732	0.101	0.056	0.000485716	Progenitor
R3HDM2	0.0685378	0.276	0.205	0.000491188	Progenitor
ZNF652	0.0492529	0.137	0.085	0.000500258	Progenitor
TMPO	0.0472736	0.121	0.072	0.000542953	Progenitor
SH3D19	0.0712135	0.258	0.19	0.000543354	Progenitor
AEBP2	-0.052533	0.087	0.142	0.000551289	Progenitor
USP9Y	0.0506661	0.145	0.091	0.000551725	Progenitor
KAZN	-0.103504	0.448	0.524	0.000560179	Progenitor
2021-03-06	0.0546401	0.142	0.09	0.000561986	Progenitor
GLG1	0.0658122	0.251	0.183	0.000575211	Progenitor
PRKDC	0.0581667	0.199	0.137	0.000594964	Progenitor
PPP2R1A	0.041038	0.103	0.058	0.000597182	Progenitor
AC103876.1	-0.0423511	0.055	0.101	0.000629036	Progenitor
UACA	0.0431508	0.111	0.064	0.000632917	Progenitor
AC106869.1	0.0554615	0.156	0.101	0.000652122	Progenitor
CFAP44	0.0497563	0.124	0.074	0.000660984	Progenitor
PRKRIP1	0.0556209	0.171	0.114	0.00066251	Progenitor
ABHD18	-0.0558798	0.1	0.156	0.000686283	Progenitor
FBXL20	0.0680825	0.224	0.16	0.000687625	Progenitor
RGS7	-0.0700052	0.201	0.274	0.000695464	Progenitor
SH3PXD2B	0.054611	0.177	0.118	0.000710059	Progenitor
PRAG1	0.0517746	0.108	0.062	0.000714318	Progenitor
ATAT1	0.040796	0.104	0.059	0.000714807	Progenitor
LMTK2	0.04691	0.124	0.074	0.000720536	Progenitor
CTTNBP2NL	0.0432903	0.109	0.063	0.000805085	Progenitor
OSBPL8	0.0597567	0.163	0.107	0.000819229	Progenitor
UBAP2	0.0608842	0.221	0.156	0.000865376	Progenitor
WRN	0.0505902	0.139	0.087	0.000894602	Progenitor
USP6NL	0.0525097	0.136	0.085	0.000903422	Progenitor
RASAL2	0.0531052	0.23	0.164	0.000905748	Progenitor
TCF20	0.055551	0.172	0.115	0.000931192	Progenitor
RIMS2	0.0948836	0.335	0.267	0.000932124	Progenitor
NCOA3	0.0668783	0.203	0.143	0.00102991	Progenitor
BTBD9	0.0783241	0.287	0.22	0.00104313	Progenitor
PDSS2	-0.0627019	0.139	0.201	0.00105641	Progenitor
DDX10	0.0542107	0.134	0.084	0.00106719	Progenitor
EVL	0.0654325	0.236	0.171	0.00119485	Progenitor
CEP170	0.0547355	0.158	0.104	0.00122939	Progenitor
LRRC23	0.0430524	0.104	0.06	0.00124573	Progenitor
CSDE1	0.044894	0.113	0.067	0.00126386	Progenitor
STAT5B	0.0508104	0.138	0.087	0.00128668	Progenitor
CUX2	0.0730924	0.341	0.269	0.0013087	Progenitor
PSME4	0.0492529	0.135	0.085	0.00138876	Progenitor
ZHX2	0.0684914	0.225	0.163	0.00145006	Progenitor
HECTD1	0.0564658	0.175	0.118	0.00146723	Progenitor
TBC1D22A	0.0613356	0.227	0.163	0.00153304	Progenitor
E2F3	0.04409	0.102	0.059	0.0015886	Progenitor
FLNB	0.0585282	0.17	0.114	0.00161407	Progenitor
IFT74	0.0434116	0.104	0.06	0.0016235	Progenitor
AGO2	0.0439488	0.104	0.06	0.0016507	Progenitor
DOPEY1	0.0457391	0.113	0.068	0.00169159	Progenitor
NUDCD3	0.0427141	0.104	0.06	0.00171651	Progenitor
XRCC5	0.0566518	0.18	0.122	0.00176147	Progenitor
IL1RAPL2	-0.0409831	0.063	0.11	0.00176351	Progenitor
NCKAP1	0.0433508	0.107	0.062	0.00176955	Progenitor
RFC3	0.0450653	0.113	0.067	0.00181227	Progenitor
TSC22D1	0.0479421	0.141	0.09	0.00187676	Progenitor
ADAMTS6	-0.0506118	0.07	0.117	0.00192018	Progenitor
PPP1R13B	0.0571502	0.149	0.097	0.00199629	Progenitor
RAI14	0.0586877	0.179	0.123	0.00210344	Progenitor
CREM	0.046463	0.138	0.087	0.00212416	Progenitor
TMEM181	0.0490278	0.133	0.084	0.00218171	Progenitor
WDR70	0.0650559	0.248	0.184	0.00221849	Progenitor
HELZ	0.0514032	0.163	0.108	0.0022198	Progenitor
EIF4A2	0.0443926	0.114	0.068	0.00240639	Progenitor
SENP5	0.050373	0.142	0.091	0.00267428	Progenitor
PHACTR4	0.0663294	0.311	0.241	0.00268486	Progenitor
CEP83	0.0448484	0.102	0.06	0.00276386	Progenitor
MYO1E	0.0639701	0.179	0.123	0.00283519	Progenitor
TMTC1	0.0515476	0.145	0.095	0.00285358	Progenitor
GALNT2	0.0425588	0.12	0.073	0.002855	Progenitor
ADD3	0.0519795	0.165	0.111	0.00291995	Progenitor
MAPK1	0.0468514	0.145	0.094	0.00295212	Progenitor
DOCK4	0.0590806	0.303	0.232	0.00302414	Progenitor
CMSS1	0.0548695	0.181	0.125	0.00311778	Progenitor
NKAIN2	0.0684145	0.25	0.186	0.00315825	Progenitor
PRPF8	0.0448789	0.106	0.062	0.00329027	Progenitor
FOXP2	-0.0554157	0.1	0.153	0.00349342	Progenitor
DCLK1	-0.0494381	0.073	0.12	0.00358314	Progenitor
PPFIBP1	0.0519164	0.135	0.086	0.00359051	Progenitor
MIB1	0.0582198	0.199	0.14	0.00360692	Progenitor
AFTPH	0.0450849	0.104	0.062	0.00371522	Progenitor
WDR33	0.0545603	0.163	0.11	0.00395714	Progenitor
DLG1	0.0552218	0.225	0.163	0.00429958	Progenitor
SESTD1	0.0403615	0.102	0.06	0.00460119	Progenitor
RNF145	0.0493736	0.19	0.132	0.00463075	Progenitor
NBEA	-0.0591457	0.15	0.21	0.0048353	Progenitor
USP54	0.0483448	0.15	0.099	0.00499344	Progenitor
GRB2	0.0447815	0.128	0.081	0.0052935	Progenitor
PLXNA2	0.0445641	0.102	0.06	0.0053271	Progenitor
ELL2	0.0532702	0.163	0.111	0.00534513	Progenitor
MYH14	-0.048056	0.079	0.127	0.00541042	Progenitor
TANGO6	-0.054043	0.098	0.149	0.00600213	Progenitor
ODF2L	0.0458424	0.132	0.084	0.00604336	Progenitor
KIRREL1	0.0471031	0.128	0.081	0.00627563	Progenitor
RNF24	0.0489526	0.131	0.084	0.00634905	Progenitor
ZNF131	0.0606887	0.229	0.169	0.00638404	Progenitor
2021-09-02	0.0466576	0.149	0.099	0.00689735	Progenitor
ZSWIM5	-0.0564232	0.113	0.166	0.00692	Progenitor
SRGAP3	-0.0582857	0.103	0.154	0.00692525	Progenitor
UBE2D3	0.0437209	0.116	0.072	0.00713325	Progenitor
ARHGEF3	-0.0505908	0.099	0.151	0.00731255	Progenitor
MAP3K13	-0.0525366	0.089	0.138	0.00767917	Progenitor
XRN1	0.0628229	0.199	0.144	0.00783598	Progenitor
DNAJC1	0.0552471	0.178	0.124	0.00822654	Progenitor
FAM168B	0.0417694	0.115	0.071	0.00835901	Progenitor
SLCO5A1	0.0458818	0.107	0.065	0.00889314	Progenitor
LSM14A	0.052967	0.178	0.124	0.00896606	Progenitor
CTPS2	0.0474784	0.153	0.103	0.00921094	Progenitor
PHACTR1	0.0898801	0.4	0.337	0.00988654	Progenitor
SIPA1L1	0.0628547	0.34	0.271	0.0100621	Progenitor
OPHN1	0.0502936	0.132	0.086	0.0100705	Progenitor
PDZRN3	-0.0636977	0.139	0.195	0.0101011	Progenitor
VPS13D	0.0506384	0.186	0.131	0.0109015	Progenitor
HHAT	0.0548634	0.156	0.106	0.0109945	Progenitor
RGS6	-0.0523244	0.099	0.149	0.011891	Progenitor
CABIN1	0.0445815	0.145	0.097	0.0124169	Progenitor
CBX1	0.0416776	0.121	0.076	0.0124508	Progenitor
CEP164	0.0418761	0.101	0.06	0.0125939	Progenitor
PRKCE	-0.0564903	0.124	0.178	0.0137701	Progenitor
CAMSAP2	0.0442483	0.149	0.099	0.0153014	Progenitor
ZNF91	0.0704544	0.342	0.275	0.0159218	Progenitor
MKLN1	-0.0562947	0.16	0.219	0.0168159	Progenitor
TMTC2	-0.0555574	0.147	0.204	0.0173835	Progenitor
STEAP1B	0.0456368	0.119	0.076	0.0176512	Progenitor
SHROOM3	-0.0552824	0.115	0.167	0.0177757	Progenitor
KIAA1549	0.0444178	0.162	0.111	0.0186181	Progenitor
PSD3	0.061956	0.237	0.178	0.01884	Progenitor
EPHB2	0.0542613	0.224	0.166	0.0224643	Progenitor
YWHAQ	0.0457783	0.116	0.074	0.0226493	Progenitor
FRYL	0.0475309	0.166	0.115	0.0226576	Progenitor
AIG1	-0.0466512	0.084	0.13	0.0226822	Progenitor
BTF3L4	0.0402224	0.111	0.069	0.0229178	Progenitor
PRR14L	0.0552158	0.183	0.131	0.0262516	Progenitor
FAM126A	0.0419781	0.105	0.065	0.0268197	Progenitor
AC104041.1	0.0515476	0.325	0.257	0.0285052	Progenitor
PTPRT	0.09265	0.434	0.379	0.0291872	Progenitor
LRCH3	0.0518816	0.238	0.179	0.0308109	Progenitor
RANBP10	0.0448709	0.141	0.095	0.0334046	Progenitor
RAC1	0.0428139	0.118	0.076	0.0351639	Progenitor
HLCS	0.0454999	0.135	0.09	0.0356531	Progenitor
NKAIN1	0.0447196	0.123	0.08	0.0358066	Progenitor
PCAT1	-0.0660922	0.165	0.221	0.0368789	Progenitor
RASA2	0.0401395	0.116	0.074	0.0374282	Progenitor
FBXL7	0.0535961	0.334	0.267	0.0379853	Progenitor
PPP1R21	0.0421455	0.151	0.103	0.0381789	Progenitor
ANO6	0.0406598	0.129	0.085	0.0403521	Progenitor
HOOK3	0.048635	0.23	0.173	0.0424082	Progenitor
TUSC3	0.0449117	0.162	0.113	0.0440484	Progenitor
WDPCP	-0.0564796	0.134	0.186	0.0441062	Progenitor
PAK2	0.0405272	0.132	0.088	0.0443426	Progenitor
CBLB	0.046112	0.166	0.116	0.0443577	Progenitor
KDM3B	0.0459284	0.159	0.111	0.0450548	Progenitor
PEAK1	0.0575276	0.204	0.151	0.0459505	Progenitor
DENND5B	0.051074	0.225	0.169	0.0477805	Progenitor
PIBF1	0.0611151	0.232	0.177	0.0511085	Progenitor
NECTIN2	0.0488793	0.16	0.112	0.0521969	Progenitor
SACS	0.038693	0.108	0.068	0.0528558	Progenitor
BID	0.0396328	0.107	0.067	0.0549775	Progenitor
RAB10	0.0523619	0.221	0.165	0.0578091	Progenitor
PICALM	0.0465296	0.151	0.104	0.0581096	Progenitor
SFSWAP	0.0411386	0.127	0.084	0.0589656	Progenitor
TMEM63A	0.042377	0.105	0.066	0.059423	Progenitor
SH3RF2	0.0543186	0.162	0.115	0.0596834	Progenitor
IPO7	0.0390207	0.117	0.076	0.0605727	Progenitor
PRKACB	0.0378916	0.109	0.069	0.0608226	Progenitor
LIMCH1	-0.0466178	0.093	0.139	0.0608494	Progenitor
EXOC4	0.059558	0.359	0.295	0.0619577	Progenitor
VCL	0.0658394	0.192	0.141	0.0664588	Progenitor
ATAD2B	0.0471542	0.161	0.113	0.0676179	Progenitor
LRBA	0.0649773	0.409	0.348	0.068697	Progenitor
SNRPN	-0.0404921	0.069	0.11	0.0707125	Progenitor
USP10	0.0371915	0.108	0.069	0.0728693	Progenitor
ZNF69	0.0420205	0.132	0.088	0.0736392	Progenitor
DCUN1D4	0.0416091	0.128	0.085	0.074046	Progenitor
RNF165	0.0406226	0.11	0.07	0.0777298	Progenitor
CREB3L2	0.0462881	0.128	0.085	0.080124	Progenitor
KIAA1551	0.045056	0.135	0.091	0.0830903	Progenitor
LINC01572	-0.0502255	0.124	0.174	0.0854569	Progenitor
PIK3CB	-0.0437768	0.08	0.122	0.086057	Progenitor
CCDC102B	-0.043217	0.067	0.107	0.0873188	Progenitor
TBC1D14	0.0403241	0.12	0.079	0.0900632	Progenitor
PPP6R2	0.0496209	0.307	0.244	0.0917675	Progenitor
MARK4	-0.0515571	0.119	0.167	0.0928394	Progenitor
PLCG2	-0.0392621	0.083	0.126	0.0942848	Progenitor
GALNT13	-0.0442092	0.096	0.141	0.0947293	Progenitor
PTPRA	0.0538407	0.23	0.176	0.102064	Progenitor
NELFA	0.0419061	0.107	0.068	0.10268	Progenitor
ROCK1	0.0485771	0.18	0.131	0.103653	Progenitor
SMAD2	0.0393209	0.135	0.091	0.109993	Progenitor
DENND2C	0.0409495	0.101	0.064	0.110672	Progenitor
CSRNP3	-0.070226	0.21	0.269	0.112647	Progenitor
TAF1	0.038335	0.12	0.079	0.117406	Progenitor
ANK3	0.0660218	0.309	0.252	0.119049	Progenitor
ATP6V1H	0.0378799	0.103	0.065	0.119478	Progenitor
SCAI	0.0492123	0.24	0.184	0.122127	Progenitor
ANO10	-0.0516632	0.116	0.164	0.123721	Progenitor
FRS2	0.0402952	0.124	0.083	0.128188	Progenitor
PPM1L	-0.0845846	0.399	0.46	0.133232	Progenitor
TFCP2	0.0476873	0.187	0.137	0.134441	Progenitor
FAM168A	0.0518232	0.206	0.154	0.137332	Progenitor
STAG2	0.0451606	0.138	0.095	0.14452	Progenitor
STK38	0.0387571	0.118	0.078	0.161973	Progenitor
KHDRBS2	0.0500084	0.316	0.255	0.164058	Progenitor
CASP8AP2	0.0392831	0.106	0.069	0.169987	Progenitor
TLK1	0.0486793	0.188	0.138	0.170809	Progenitor
KIAA1217	0.0695834	0.515	0.459	0.17099	Progenitor
GPATCH2	0.0347032	0.133	0.091	0.173848	Progenitor
PACRG	-0.0387643	0.065	0.103	0.176151	Progenitor
MIPOL1	0.0461039	0.151	0.107	0.17859	Progenitor
CTNND2	0.048157	0.514	0.444	0.190846	Progenitor
DAB2IP	0.0389221	0.126	0.085	0.193641	Progenitor
SLC44A5	0.0500509	0.218	0.165	0.199228	Progenitor
TSC2	0.0369488	0.119	0.079	0.201259	Progenitor
SPG7	0.0422785	0.145	0.101	0.205995	Progenitor
PACS2	0.0426989	0.142	0.099	0.20972	Progenitor
ABCC1	0.0488327	0.195	0.146	0.211336	Progenitor
SHISA9	-0.0257748	0.073	0.113	0.222777	Progenitor
IGSF1	0.0541891	0.207	0.157	0.226914	Progenitor
IP6K2	0.0406	0.136	0.094	0.234407	Progenitor
RTN3	0.0533654	0.184	0.136	0.238169	Progenitor
NAA15	0.0367202	0.11	0.072	0.243316	Progenitor
GALNT1	0.0389171	0.122	0.083	0.251375	Progenitor
JAZF1	-0.0399065	0.072	0.111	0.257724	Progenitor
SPOCK1	-0.0303077	0.067	0.105	0.258295	Progenitor
REV3L	0.047087	0.189	0.14	0.259758	Progenitor
FANCA	0.0348542	0.111	0.073	0.26404	Progenitor
FAM19A2	-0.0412692	0.091	0.133	0.270934	Progenitor
RBM5	0.0381246	0.121	0.081	0.284064	Progenitor
VPS54	0.0373374	0.112	0.074	0.288939	Progenitor
TLN2	0.0552567	0.241	0.189	0.295785	Progenitor
GLCCI1	0.0369184	0.123	0.083	0.308585	Progenitor
ITCH	0.0423534	0.224	0.171	0.309592	Progenitor
SLC25A21	0.0539324	0.182	0.136	0.322261	Progenitor
ZFHX3	0.0634433	0.449	0.392	0.328449	Progenitor
KIAA1328	-0.0474652	0.099	0.141	0.342519	Progenitor
IFNLR1	0.0503908	0.139	0.098	0.345491	Progenitor
RBMS1	0.0419501	0.139	0.097	0.355914	Progenitor
NT5C2	0.046721	0.155	0.112	0.364389	Progenitor
SORCS2	0.0391047	0.12	0.081	0.365854	Progenitor
C12orf75	0.0432924	0.138	0.097	0.370531	Progenitor
HUNK	0.0435333	0.125	0.086	0.377305	Progenitor
SPG11	-0.0464843	0.095	0.136	0.393725	Progenitor
TRAP1	0.0390808	0.125	0.085	0.393993	Progenitor
FBXW7	0.0433285	0.146	0.104	0.405558	Progenitor
DDX52	0.0351137	0.131	0.09	0.409544	Progenitor
SBNO1	0.0389415	0.152	0.109	0.411924	Progenitor
LRMDA	-0.0436399	0.113	0.158	0.412733	Progenitor
PPM1H	-0.0418039	0.107	0.151	0.432876	Progenitor
EVI5	0.0475108	0.211	0.161	0.436547	Progenitor
CAMK1D	-0.0474104	0.134	0.181	0.445754	Progenitor
TNPO3	0.0390294	0.127	0.087	0.448126	Progenitor
USP33	0.0368269	0.142	0.101	0.450259	Progenitor
HOOK2	-0.0421252	0.08	0.119	0.460589	Progenitor
TET2	0.0385309	0.104	0.069	0.460809	Progenitor
C1QTNF3-AMACR	0.0368829	0.109	0.073	0.464534	Progenitor
UBR2	0.041058	0.148	0.106	0.472222	Progenitor
GAPVD1	0.0361138	0.106	0.07	0.481752	Progenitor
ADGRL1	0.0345905	0.121	0.082	0.500873	Progenitor
OGDH	-0.0396484	0.082	0.12	0.512476	Progenitor
CUL3	0.0374442	0.138	0.097	0.516727	Progenitor
CCDC92	0.0357224	0.126	0.087	0.554809	Progenitor
TECR	0.034808	0.139	0.098	0.568375	Progenitor
MPDZ	0.0355807	0.121	0.083	0.569328	Progenitor
UBAP1	0.032864	0.101	0.066	0.58776	Progenitor
VEZT	0.0676006	0.191	0.146	0.594652	Progenitor
SLC2A13	-0.0415599	0.099	0.14	0.598202	Progenitor
COMMD10	0.0393184	0.127	0.088	0.604123	Progenitor
KIF21A	0.0333233	0.107	0.072	0.6433	Progenitor
DST	0.0490177	0.264	0.211	0.646265	Progenitor
AGO3	0.0422356	0.206	0.157	0.649302	Progenitor
PPHLN1	-0.0408119	0.081	0.119	0.656206	Progenitor
CCDC88A	0.0464062	0.207	0.159	0.66405	Progenitor
HACD3	0.0361002	0.139	0.099	0.684942	Progenitor
PEX14	0.0341911	0.114	0.077	0.701511	Progenitor
EPB41	0.0534054	0.271	0.219	0.748252	Progenitor
TAX1BP1	0.0331984	0.101	0.067	0.751922	Progenitor
ST8SIA2	0.0374131	0.13	0.091	0.754891	Progenitor
RPS6KA2	0.0460165	0.212	0.165	0.874048	Progenitor
PPP1R12B	0.0383813	0.133	0.094	0.981916	Progenitor
OXR1	-0.0356144	0.072	0.108	0.984847	Progenitor
TACC2	0.0363382	0.179	0.134	0.984922	Progenitor
BCAS3	0.0552709	0.377	0.322	1	Progenitor
ATF7IP	0.0440809	0.17	0.128	1	Progenitor
MPP7	-0.0364587	0.07	0.104	1	Progenitor
UHRF2	0.0313602	0.103	0.069	1	Progenitor
EPHA6	0.0593529	0.298	0.247	1	Progenitor
UTY	0.0454859	0.167	0.126	1	Progenitor
NRCAM	-0.0397282	0.087	0.125	1	Progenitor
CAPZB	0.0358482	0.125	0.088	1	Progenitor
FAM13B	0.0351673	0.162	0.12	1	Progenitor
CPLANE1	0.0383111	0.141	0.102	1	Progenitor
DGLUCY	-0.0449422	0.108	0.149	1	Progenitor
DIAPH1	0.0349057	0.104	0.07	1	Progenitor
SPTLC2	0.0310028	0.109	0.075	1	Progenitor
BICRAL	-0.0369979	0.085	0.122	1	Progenitor
ADCY6	0.0327004	0.105	0.071	1	Progenitor
AZIN1-AS1	0.0429836	0.153	0.113	1	Progenitor
CKAP5	0.0396348	0.133	0.096	1	Progenitor
SLC35F3	-0.0361724	0.07	0.104	1	Progenitor
ZFR	0.0387484	0.163	0.122	1	Progenitor
PTPN4	0.0300573	0.127	0.09	1	Progenitor
ARID2	0.0398333	0.225	0.176	1	Progenitor
CDHR3	0.0419568	0.121	0.086	1	Progenitor
ZFYVE9	0.0383495	0.188	0.144	1	Progenitor
SULF2	0.032505	0.124	0.087	1	Progenitor
SYNRG	0.0339319	0.13	0.093	1	Progenitor
DENND2A	0.045727	0.248	0.199	1	Progenitor
ZNF521	-0.040877	0.109	0.149	1	Progenitor
AHCTF1	0.0302339	0.102	0.069	1	Progenitor
DOCK7	0.0348447	0.146	0.107	1	Progenitor
PPP2R3A	0.0415618	0.164	0.124	1	Progenitor
ARHGAP24	-0.034701	0.07	0.103	1	Progenitor
TBCD	0.0352555	0.115	0.081	1	Progenitor
MYO5C	0.036906	0.137	0.1	1	Progenitor
PRDM2	0.0352388	0.126	0.09	1	Progenitor
GPM6A	-0.0598695	0.207	0.253	1	Progenitor
ACBD6	-0.0347579	0.07	0.103	1	Progenitor
FBXO34	0.0342988	0.126	0.09	1	Progenitor
EMSY	0.0333233	0.104	0.072	1	Progenitor
AC078881.1	-0.0390661	0.101	0.139	1	Progenitor
AAK1	-0.0335458	0.112	0.152	1	Progenitor
DOCK1	-0.0539119	0.245	0.295	1	Progenitor
WLS	0.0314061	0.104	0.071	1	Progenitor
MBNL2	-0.0357516	0.076	0.11	1	Progenitor
RORA	0.0445222	0.467	0.409	1	Progenitor
HDAC8	0.0411538	0.165	0.126	1	Progenitor
GREB1L	-0.0500417	0.19	0.237	1	Progenitor
CCDC138	0.0369359	0.133	0.097	1	Progenitor
VTI1A	0.0373611	0.231	0.183	1	Progenitor
FNBP4	0.0392879	0.178	0.136	1	Progenitor
KALRN	0.0461275	0.388	0.332	1	Progenitor
RABGAP1L	0.0571373	0.391	0.343	1	Progenitor
KIAA0319L	0.0400449	0.159	0.12	1	Progenitor
MBTD1	0.0343564	0.146	0.108	1	Progenitor
OCIAD1	0.0295338	0.105	0.073	1	Progenitor
DNAAF4	0.035033	0.125	0.091	1	Progenitor
EML4	0.035453	0.155	0.117	1	Progenitor
KIF5C	0.0294489	0.101	0.07	1	Progenitor
FOXK1	0.0308368	0.126	0.091	1	Progenitor
PLCB1	-0.0478521	0.255	0.305	1	Progenitor
CACNB2	0.0509643	0.249	0.205	1	Progenitor
KDM4B	0.0333463	0.22	0.174	1	Progenitor
SCFD1	0.0316386	0.118	0.085	1	Progenitor
ATP2B4	-0.0325089	0.075	0.107	1	Progenitor
PPARA	-0.0333946	0.101	0.137	1	Progenitor
AC023469.1	0.0286674	0.107	0.075	1	Progenitor
CLSTN1	0.0311658	0.129	0.094	1	Progenitor
2021-09-11	0.0350848	0.118	0.085	1	Progenitor
TTC17	0.0406255	0.167	0.129	1	Progenitor
NMT1	0.0364376	0.142	0.106	1	Progenitor
DPYSL5	0.0350183	0.187	0.145	1	Progenitor
C11orf58	0.0351192	0.145	0.109	1	Progenitor
TTLL9	0.0352964	0.148	0.111	1	Progenitor
PAFAH1B1	0.0369566	0.229	0.184	1	Progenitor
IFT81	0.0287556	0.117	0.084	1	Progenitor
AGBL4	-0.0407435	0.221	0.271	1	Progenitor
TPTEP2-CSNK1E	0.0353755	0.175	0.135	1	Progenitor
RAB2A	0.0299482	0.115	0.083	1	Progenitor
TMEM135	0.0333991	0.14	0.105	1	Progenitor
USP4	0.0276107	0.103	0.072	1	Progenitor
PPM1B	0.0329528	0.122	0.089	1	Progenitor
COL4A2	0.0382436	0.125	0.091	1	Progenitor
ELF1	0.0342518	0.13	0.096	1	Progenitor
RAB3GAP2	0.0292446	0.105	0.074	1	Progenitor
C15orf41	0.0267142	0.111	0.08	1	Progenitor
RNGTT	0.0380855	0.144	0.11	1	Progenitor
SUZ12	0.0284778	0.101	0.071	1	Progenitor
MAP4K5	0.0356066	0.124	0.091	1	Progenitor
CDK8	0.0354901	0.119	0.087	1	Progenitor
PLD3	-0.036602	0.104	0.139	1	Progenitor
PCNX1	0.0317391	0.132	0.098	1	Progenitor
PIK3C2A	0.0406545	0.16	0.124	1	Progenitor
C8orf34	-0.0647191	0.162	0.202	1	Progenitor
NFE2L2	0.037809	0.131	0.098	1	Progenitor
SEC31A	0.0306307	0.143	0.107	1	Progenitor
RRAS2	0.0303186	0.102	0.072	1	Progenitor
CDH1	0.0439745	0.159	0.123	1	Progenitor
CUL5	0.0313004	0.136	0.101	1	Progenitor
USP25	0.0331163	0.117	0.085	1	Progenitor
COBL	0.0326357	0.139	0.105	1	Progenitor
PLEKHA5	0.0300456	0.502	0.444	1	Progenitor
VPS13C	0.0289897	0.102	0.072	1	Progenitor
DMXL1	0.0304598	0.125	0.092	1	Progenitor
ECE1	0.0323838	0.127	0.094	1	Progenitor
EPN2	0.0360434	0.153	0.118	1	Progenitor
CLASP1	0.0470873	0.24	0.199	1	Progenitor
DCP1A	0.0337763	0.112	0.081	1	Progenitor
VPS35L	-0.0327885	0.11	0.146	1	Progenitor
IQCK	0.0325161	0.139	0.105	1	Progenitor
PCMTD1	0.0353914	0.128	0.095	1	Progenitor
MARK3	0.042305	0.23	0.189	1	Progenitor
INO80	0.0404548	0.153	0.118	1	Progenitor
PITPNC1	-0.0525956	0.222	0.264	1	Progenitor
RDX	0.0391896	0.18	0.143	1	Progenitor
ARHGAP32	0.0335621	0.132	0.099	1	Progenitor
HS3ST4	0.0490074	0.159	0.125	1	Progenitor
NPEPPS	0.0369446	0.169	0.133	1	Progenitor
SASH1	0.0392825	0.217	0.176	1	Progenitor
FAM189A1	0.0296065	0.155	0.119	1	Progenitor
PRKD2	0.0298371	0.106	0.077	1	Progenitor
CACNA1D	0.0324829	0.148	0.114	1	Progenitor
RUFY3	0.0361949	0.184	0.146	1	Progenitor
SORT1	0.0283794	0.104	0.074	1	Progenitor
MAP2K6	0.0312188	0.134	0.101	1	Progenitor
SPIDR	0.0423309	0.311	0.266	1	Progenitor
ELF2	0.0380027	0.185	0.147	1	Progenitor
LDLRAD3	0.0278018	0.144	0.11	1	Progenitor
TPD52L1	-0.032857	0.095	0.127	1	Progenitor
HECTD4	0.0425806	0.283	0.24	1	Progenitor
VPS13A	0.0290747	0.111	0.081	1	Progenitor
PAWR	0.0337625	0.136	0.103	1	Progenitor
SAP130	0.0206467	0.108	0.079	1	Progenitor
AC104123.1	-0.0288145	0.091	0.123	1	Progenitor
XPR1	0.0280583	0.14	0.107	1	Progenitor
EXOC7	0.0277546	0.121	0.09	1	Progenitor
LARP4	0.0285221	0.115	0.085	1	Progenitor
CAMTA1	0.0448857	0.289	0.247	1	Progenitor
RNF216	0.0357301	0.187	0.15	1	Progenitor
DCDC1	-0.0322189	0.094	0.125	1	Progenitor
ATG7	-0.045843	0.159	0.195	1	Progenitor
HM13	-0.0418472	0.162	0.2	1	Progenitor
EDIL3	-0.0257999	0.092	0.123	1	Progenitor
ETFA	-0.0277793	0.086	0.117	1	Progenitor
CYB5B	0.0233217	0.103	0.075	1	Progenitor
RBMX	0.0349152	0.188	0.151	1	Progenitor
PDXDC1	0.0357495	0.179	0.143	1	Progenitor
HIF3A	-0.0290025	0.073	0.101	1	Progenitor
MUC20-OT1	-0.0287454	0.087	0.117	1	Progenitor
DYNC2H1	0.0296649	0.142	0.11	1	Progenitor
KANSL1L	-0.031573	0.098	0.13	1	Progenitor
RLF	0.0246913	0.11	0.081	1	Progenitor
CBFA2T2	0.037247	0.21	0.172	1	Progenitor
SNRNP70	0.0273971	0.138	0.106	1	Progenitor
PARD3B	-0.0527912	0.311	0.351	1	Progenitor
ADAMTS18	0.0307612	0.106	0.078	1	Progenitor
NBAS	0.035944	0.167	0.133	1	Progenitor
DDX17	0.0276234	0.133	0.101	1	Progenitor
RBL1	-0.0266793	0.074	0.101	1	Progenitor
ATP9B	0.0322674	0.217	0.178	1	Progenitor
RTN4	0.0310014	0.124	0.094	1	Progenitor
FAM110B	-0.0403853	0.105	0.136	1	Progenitor
VMP1	0.0282002	0.15	0.117	1	Progenitor
LYPLA1	0.0256547	0.101	0.074	1	Progenitor
YLPM1	0.0312939	0.151	0.118	1	Progenitor
SMCHD1	0.0265398	0.122	0.092	1	Progenitor
CERS4	0.0275756	0.181	0.145	1	Progenitor
SLC4A4	0.0169135	0.212	0.171	1	Progenitor
PKN2	0.0308048	0.163	0.129	1	Progenitor
SORCS1	-0.0279833	0.124	0.158	1	Progenitor
CBR4	0.0295639	0.143	0.112	1	Progenitor
NFATC3	0.0308682	0.191	0.155	1	Progenitor
ARHGAP44	-0.0326407	0.089	0.118	1	Progenitor
LMBR1	0.0291246	0.123	0.093	1	Progenitor
TAOK3	-0.0412512	0.125	0.157	1	Progenitor
SLIT3	-0.0316676	0.109	0.14	1	Progenitor
TAF15	-0.0469386	0.188	0.224	1	Progenitor
NRF1	0.0284315	0.133	0.103	1	Progenitor
NRIP1	0.0229517	0.11	0.082	1	Progenitor
CLASRP	0.0309553	0.141	0.11	1	Progenitor
CCDC91	0.0291232	0.154	0.122	1	Progenitor
DPH6	0.0538581	0.259	0.223	1	Progenitor
STIM1	-0.0323195	0.08	0.107	1	Progenitor
ARID3A	0.0342192	0.268	0.227	1	Progenitor
ARFGEF1	0.0262017	0.126	0.097	1	Progenitor
FAF2	0.0241975	0.121	0.091	1	Progenitor
MYO9A	-0.0423069	0.129	0.161	1	Progenitor
ARFGEF2	0.0263983	0.125	0.095	1	Progenitor
PATJ	0.0293545	0.429	0.38	1	Progenitor
ANKFY1	0.0263983	0.124	0.095	1	Progenitor
SMARCB1	0.0224508	0.102	0.076	1	Progenitor
N4BP2L2	0.0296831	0.189	0.154	1	Progenitor
RPTOR	0.0283387	0.166	0.132	1	Progenitor
CDYL	0.0353248	0.179	0.146	1	Progenitor
ZNF124	0.032247	0.149	0.118	1	Progenitor
TRIM33	0.0316197	0.132	0.103	1	Progenitor
COL4A3BP	0.0272305	0.105	0.079	1	Progenitor
ST3GAL2	0.030829	0.14	0.11	1	Progenitor
MGA	0.0252391	0.117	0.089	1	Progenitor
PHLPP1	0.035137	0.173	0.14	1	Progenitor
AC012447.1	-0.0327692	0.114	0.145	1	Progenitor
RAD51B	0.0249763	0.394	0.345	1	Progenitor
MSH3	-0.0318962	0.086	0.114	1	Progenitor
AC084816.1	0.0392004	0.143	0.114	1	Progenitor
BMPR1A	0.0349588	0.23	0.194	1	Progenitor
MYO9B	0.0267314	0.187	0.152	1	Progenitor
SPATA5	0.0269358	0.116	0.089	1	Progenitor
ADGRL2	-0.0387899	0.158	0.191	1	Progenitor
PKD2	0.0246477	0.17	0.137	1	Progenitor
AC027644.4	0.0330546	0.244	0.207	1	Progenitor
USP49	0.0243824	0.112	0.086	1	Progenitor
EIF2B3	-0.0253761	0.086	0.114	1	Progenitor
FOXJ3	0.0290418	0.132	0.104	1	Progenitor
HECW2	0.0264514	0.135	0.105	1	Progenitor
UBE3C	0.0326613	0.181	0.148	1	Progenitor
ARHGAP17	0.0228672	0.101	0.076	1	Progenitor
TMCC1	0.0354182	0.263	0.226	1	Progenitor
LINC01122	-0.0324598	0.081	0.106	1	Progenitor
EFNA5	0.0296222	0.208	0.173	1	Progenitor
WNK2	0.0232929	0.117	0.09	1	Progenitor
MYCBP2	0.0273142	0.134	0.105	1	Progenitor
TOX	0.0276696	0.211	0.176	1	Progenitor
C6orf106	0.0234716	0.109	0.083	1	Progenitor
CYP20A1	0.0272141	0.153	0.124	1	Progenitor
FOCAD	0.0292915	0.194	0.161	1	Progenitor
PLEKHM2	0.0225382	0.105	0.08	1	Progenitor
TMEM131	0.0255528	0.12	0.093	1	Progenitor
PPP2CB	0.0287192	0.103	0.079	1	Progenitor
UBA6-AS1	0.0324184	0.164	0.134	1	Progenitor
CDC42BPA	-0.0300637	0.114	0.142	1	Progenitor
WNK1	0.0225816	0.117	0.091	1	Progenitor
SLC44A1	0.0300829	0.183	0.151	1	Progenitor
OLA1	0.0291227	0.163	0.133	1	Progenitor
C9orf3	0.0320161	0.222	0.188	1	Progenitor
SPIRE1	-0.0240223	0.104	0.131	1	Progenitor
SNTB1	-0.0271257	0.082	0.106	1	Progenitor
ALDH7A1	0.0251208	0.137	0.11	1	Progenitor
MCU	0.0333543	0.163	0.134	1	Progenitor
CTIF	-0.0226829	0.081	0.105	1	Progenitor
DAPK1	0.0292015	0.173	0.143	1	Progenitor
NUP160	0.0236661	0.13	0.103	1	Progenitor
STX18-AS1	0.0264527	0.13	0.104	1	Progenitor
IPO9	0.0219239	0.135	0.108	1	Progenitor
LIMS1	0.030178	0.148	0.12	1	Progenitor
DCAF5	0.0264567	0.112	0.088	1	Progenitor
FNDC3A	0.0281694	0.153	0.125	1	Progenitor
AC097376.2	-0.0224148	0.111	0.139	1	Progenitor
PPP2R5C	0.0248456	0.116	0.092	1	Progenitor
FRMD5	-0.0501631	0.246	0.279	1	Progenitor
CHCHD3	0.0282198	0.153	0.125	1	Progenitor
DYM	-0.0335917	0.113	0.139	1	Progenitor
TRAK1	0.0217536	0.133	0.107	1	Progenitor
RBPJ	0.0210219	0.193	0.16	1	Progenitor
AGFG1	0.0261449	0.113	0.089	1	Progenitor
EXOC6B	0.0350815	0.362	0.325	1	Progenitor
CDKL5	0.0284439	0.149	0.121	1	Progenitor
CBL	0.0243714	0.101	0.079	1	Progenitor
WSB1	0.0218834	0.104	0.081	1	Progenitor
SH3RF1	0.0267668	0.115	0.091	1	Progenitor
VPS41	0.024173	0.119	0.094	1	Progenitor
ADAMTS12	0.0241486	0.12	0.095	1	Progenitor
[truncated: 2,752 more rows]
