# Supplementary material for: Commitment and oncogene-induced plasticity of human stem cell-derived pancreatic acinar and ductal organoids
Source: Cell Stem Cell. 2021 Jun 3;28(6):1090–1104.e6. doi: 10.1016/j.stem.2021.03.022 (PMC8202734; doi:10.1016/j.stem.2021.03.022)
Supplement: Table S2. The top 20 altered genes in duct-like and acinus-like organoids detected by single-nucleus sequencing, related to Figure 2 — Genes were ranked based on fold changes. The top 20 most upregulated and downregulated genes were selected. [file mmc3.xlsx]

## Sheet: Sheet1
Duct		Acini
UP	DOWN	UP	DOWN
ONECUT3	NCL	LINC00486	NCL
ADARB2	AUTS2	RBFOX1	PRRC2C
C8orf34	HSP90AA1	CSMD1	HSP90AA1
ANXA4	CNTNAP2	DLG2	CALD1
NRG3	DSP	EYS	RBM25
SLC4A4	MAP1B	CTNNA2	PTMA
LINC00511	MYH10	CCDC26	LUC7L3
CDH6	DPP6	CDH13	SOX4
MAGI1	PHACTR1	PCDH15	ARGLU1
LAMA1	CALD1	GRID2	MYH10
FADS2	TIMP3	EPDR1	DSP
AC069277.1	PTPRT	LRP1B	EIF3A
CARD11	FAT3	CDH12	TIMP3
TENM4	EIF3A	NPAS3	RERE
PRDM16	BMPR1B	CTNNA3	ONECUT2
HPN	CASC15	CNTN5	MAP1B
PPM1L	ZFPM2	CALN1	SMARCC1
NRP1	NCOR1	CADM2	ANKRD11
PDE3A	PTPRD	AC007402.1	TRABD2B
GP2	ARGLU1	NRG1	RABL6
