# Supplementary material for: Commitment and oncogene-induced plasticity of human stem cell-derived pancreatic acinar and ductal organoids
Source: Cell Stem Cell. 2021 Jun 3;28(6):1090–1104.e6. doi: 10.1016/j.stem.2021.03.022 (PMC8202734; doi:10.1016/j.stem.2021.03.022)
Supplement: Table S3. Expression of organoid-enriched markers in the human pancreas, related to Figure 2 — Expression of top 20 organoid marker genes in normal human pancreas. Images obtained from Human Protein Atlas (HPA). Column titles: avg_logFC, natural log values of average fold changes; pct1, gene expression in the cluster of interests; pct2, gene expression in the rest of cells. Label for subcellular localization: not reported, data not available in HPA; Exo > Endo, proteins enriched in the exocrine pancreas; Exo = Endo, proteins expressed at similar levels across pancreas; Exo < Endo, proteins enriched in the endocrine pancreas. [file mmc4.xlsx]

## Sheet: Sheet1
			Pancreas localization
gene	p_val_adj	cluster	not reported	Exo > Endo	Exo = Endo	Exo < Endo
ONECUT3	2.12913e-177	Ductal Organoid	1
ADARB2	2.78466e-51	Ductal Organoid	1
C8orf34	3.74646e-75	Ductal Organoid		1
ANXA4	3.07768e-81	Ductal Organoid		1
NRG3	1.40892e-37	Ductal Organoid	1
SLC4A4	1.84447e-45	Ductal Organoid		1
LINC00511	1.43248e-79	Ductal Organoid	1
CDH6	2.74681e-09	Ductal Organoid			1
MAGI1	7.40702e-14	Ductal Organoid		1
LAMA1	1.35317e-20	Ductal Organoid	1
FADS2	3.81517e-11	Ductal Organoid		1
AC069277.1	9.11691e-08	Ductal Organoid	1
CARD11	2.76587e-42	Ductal Organoid		1
TENM4	9.02554e-15	Ductal Organoid	1
PRDM16	9.42845e-22	Ductal Organoid	1
HPN	8.76506e-23	Ductal Organoid		1
PPM1L	4.25763e-10	Ductal Organoid				1
NRP1	2.11792e-46	Ductal Organoid		1
PDE3A	3.59122e-20	Ductal Organoid		1
GP2	1.04712e-85	Ductal Organoid		1
Total			8	10	1	1
			pancreas localization
gene	p_val_adj	cluster	not reported	Exo > Endo	Exo = Endo	Exo < Endo
LINC00486	2.30611e-180	Acinar Organoid	1
RBFOX1	1.26078e-96	Acinar Organoid	1
CSMD1	4.13966e-130	Acinar Organoid	1
DLG2	1.66083e-92	Acinar Organoid		1
EYS	8.27333e-122	Acinar Organoid	1
CTNNA2	1.57266e-117	Acinar Organoid		1
CCDC26	4.78493e-111	Acinar Organoid	1
CDH13	1.61558e-91	Acinar Organoid				1
PCDH15	3.15674e-98	Acinar Organoid	1
GRID2	3.11176e-101	Acinar Organoid		1
EPDR1	5.408e-41	Acinar Organoid			1
LRP1B	6.91343e-57	Acinar Organoid		1
CDH12	5.34973e-78	Acinar Organoid		1
NPAS3	2.99628e-64	Acinar Organoid			1
CTNNA3	1.05318e-67	Acinar Organoid	1
CNTN5	7.67276e-86	Acinar Organoid			1
CALN1	8.96788e-72	Acinar Organoid		1
CADM2	2.14964e-69	Acinar Organoid	1
AC007402.1	1.51768e-87	Acinar Organoid	1
NRG1	9.04565e-62	Acinar Organoid	1
Total			10	6	3	1
